# Supplementary material for: Smoking-Mediated miR-301a/IRF1 Axis Controlling Immunotherapy Response in Lung Squamous Cell Carcinoma Revealed by Bioinformatic Analysis
Source: Cancers (Basel). 2024 Jun 13;16(12):2208. doi: 10.3390/cancers16122208 (PMC11202148; doi:10.3390/cancers16122208)
Supplement: Supplementary file 1 [file cancers-16-02208-s001.zip]

Archive with 1 entries (1 files):
- cancers-3031270-supplementary.xlsx
