# Supplementary material for: Smoking-Mediated miR-301a/IRF1 Axis Controlling Immunotherapy Response in Lung Squamous Cell Carcinoma Revealed by Bioinformatic Analysis
Source: Cancers (Basel). 2024 Jun 13;16(12):2208. doi: 10.3390/cancers16122208 (PMC11202148; doi:10.3390/cancers16122208)
Supplement: Supplementary file 1 [file cancers-16-02208-s001.zip › cancers-3031270-supplementary.xlsx]

## Sheet: Suppl. table 1
Supplementary table 1. Oligonucleotide sequences used in present study
Name	Sequence
IRF1 F	5'-ATGCCCATCACTCGGATGC-3'
IRF1 R	5'-CCCTGCTTTGTATCGGCCTG-3'
POLR2A F	5'-TGTATCCGTACTCACAGC-3'
POLR2A R	5'-GTAGAAGAGGCGGGTAAC-3'
18S F	5' – CCCAGTAAGTGCGGGTCATA – 3'
18S R	5' – GGCCTCACTAAACCATCCAA – 3'
U44 LP	5’-GTCGTATCCAGTGCAGGGTCCGAGGTATTCGCACTGGATACGACAGTCAGTT-3’
U44 F	5' – GCCGCTCTTAATTAGCTCT – 3'
U44 probe	5′-(R6G)-TTCGCACTGGATACGACAGTCAGTT-(BHQ1)-3′
U48 LP	5'-GTCGTATCCAGTGCAGGGTCCGAGGTATTCGCACTGGATACGAGACGGTСAG-3'
U48 F	5'-CCATGAGTGTСTТCGCTGAСG-3'
U48 probe	5'-(R6G)TTCGCACTGGATACGAGACGGTСAG(BHQ1)-3'
miRNA-301а LP	5' –GTCGTATCCAGTGCAGGGTCCGAGGTATTCGCACTGGATACGACATGCTTTG – 3'
miRNA-301а F	5' – GCCGCAAAGTGCATCTTTTTAG – 3'
miRNA-301а probe	5' – (R6G)-TTCGCACTGGATACGACATGCTTTG-(BHQ1) – 3'
Reverse primer	5' – AGTGCAGGGTCCGAGGT – 3'
F – forward primer; R – reverse primer; LP – specific stem-loop primer.

## Sheet: Suppl. table 2
Supplementary table 2. Top hsa-miR-301a-3p targets (miRDB database)
Target Rank	Target Score	miRNA Name	Gene Symbol	Gene Description
1	100	hsa-miR-301a-3p	CLIP1	CAP-Gly domain containing linker protein 1
2	100	hsa-miR-301a-3p	GJA1	gap junction protein alpha 1
3	100	hsa-miR-301a-3p	CPEB1	cytoplasmic polyadenylation element binding protein 1
4	100	hsa-miR-301a-3p	SLAIN1	SLAIN motif family member 1
5	100	hsa-miR-301a-3p	SKIDA1	SKI/DACH domain containing 1
6	99	hsa-miR-301a-3p	ESR1	estrogen receptor 1
7	99	hsa-miR-301a-3p	ACVR1	activin A receptor type 1
8	99	hsa-miR-301a-3p	TSC1	TSC complex subunit 1
9	99	hsa-miR-301a-3p	RPS6KA5	ribosomal protein S6 kinase A5
10	99	hsa-miR-301a-3p	MDM4	MDM4, p53 regulator
11	99	hsa-miR-301a-3p	KLF7	Kruppel like factor 7
12	99	hsa-miR-301a-3p	IGF1	insulin like growth factor 1
13	99	hsa-miR-301a-3p	RAP2C	RAP2C, member of RAS oncogene family
14	99	hsa-miR-301a-3p	ACSL4	acyl-CoA synthetase long chain family member 4
15	99	hsa-miR-301a-3p	PIK3CB	phosphatidylinositol-4,5-bisphosphate 3-kinase catalytic subunit beta
16	99	hsa-miR-301a-3p	MYBL1	MYB proto-oncogene like 1
17	98	hsa-miR-301a-3p	DDX6	DEAD-box helicase 6
18	98	hsa-miR-301a-3p	FAM155A	family with sequence similarity 155 member A
19	98	hsa-miR-301a-3p	KBTBD8	kelch repeat and BTB domain containing 8
20	98	hsa-miR-301a-3p	ZBTB18	zinc finger and BTB domain containing 18
21	98	hsa-miR-301a-3p	ZFYVE9	zinc finger FYVE-type containing 9
22	98	hsa-miR-301a-3p	TBL1XR1	transducin beta like 1 X-linked receptor 1
23	98	hsa-miR-301a-3p	LGALSL	galectin like
24	98	hsa-miR-301a-3p	ATG16L1	autophagy related 16 like 1
25	98	hsa-miR-301a-3p	RO60	Ro60, Y RNA binding protein
26	98	hsa-miR-301a-3p	CHST1	carbohydrate sulfotransferase 1
27	98	hsa-miR-301a-3p	MECP2	methyl-CpG binding protein 2
28	98	hsa-miR-301a-3p	FMR1	fragile X mental retardation 1
29	98	hsa-miR-301a-3p	CNOT6	CCR4-NOT transcription complex subunit 6
30	98	hsa-miR-301a-3p	SOS2	SOS Ras/Rho guanine nucleotide exchange factor 2
31	98	hsa-miR-301a-3p	ZBTB20	zinc finger and BTB domain containing 20
32	98	hsa-miR-301a-3p	SECISBP2L	SECIS binding protein 2 like
33	97	hsa-miR-301a-3p	ZMAT3	zinc finger matrin-type 3
34	97	hsa-miR-301a-3p	SYBU	syntabulin
35	97	hsa-miR-301a-3p	SERINC3	serine incorporator 3
36	97	hsa-miR-301a-3p	TSHZ1	teashirt zinc finger homeobox 1
37	97	hsa-miR-301a-3p	DNAJC16	DnaJ heat shock protein family (Hsp40) member C16
38	97	hsa-miR-301a-3p	LONRF3	LON peptidase N-terminal domain and ring finger 3
39	97	hsa-miR-301a-3p	MFSD6	major facilitator superfamily domain containing 6
40	97	hsa-miR-301a-3p	PHF14	PHD finger protein 14
41	97	hsa-miR-301a-3p	AGO4	argonaute RISC catalytic component 4
42	97	hsa-miR-301a-3p	CHD5	chromodomain helicase DNA binding protein 5
43	97	hsa-miR-301a-3p	ARAP2	ArfGAP with RhoGAP domain, ankyrin repeat and PH domain 2
44	97	hsa-miR-301a-3p	LRIG1	leucine rich repeats and immunoglobulin like domains 1
45	97	hsa-miR-301a-3p	ZBTB4	zinc finger and BTB domain containing 4
46	97	hsa-miR-301a-3p	DGKE	diacylglycerol kinase epsilon
47	97	hsa-miR-301a-3p	PHF20	PHD finger protein 20
48	97	hsa-miR-301a-3p	DYNC1LI2	dynein cytoplasmic 1 light intermediate chain 2
49	97	hsa-miR-301a-3p	AAK1	AP2 associated kinase 1
50	97	hsa-miR-301a-3p	MEMO1	mediator of cell motility 1
51	96	hsa-miR-301a-3p	SBF2	SET binding factor 2
52	96	hsa-miR-301a-3p	TRPC3	transient receptor potential cation channel subfamily C member 3
53	96	hsa-miR-301a-3p	LY75	lymphocyte antigen 75
54	96	hsa-miR-301a-3p	MDFIC	MyoD family inhibitor domain containing
55	96	hsa-miR-301a-3p	PLCB1	phospholipase C beta 1
56	96	hsa-miR-301a-3p	VPS37A	VPS37A, ESCRT-I subunit
57	96	hsa-miR-301a-3p	MPHOSPH9	M-phase phosphoprotein 9
58	96	hsa-miR-301a-3p	MAPK1	mitogen-activated protein kinase 1
59	96	hsa-miR-301a-3p	CAPRIN2	caprin family member 2
60	96	hsa-miR-301a-3p	ING2	inhibitor of growth family member 2
61	96	hsa-miR-301a-3p	SLC6A6	solute carrier family 6 member 6
62	96	hsa-miR-301a-3p	ENPP5	ectonucleotide pyrophosphatase/phosphodiesterase 5 (putative)
63	96	hsa-miR-301a-3p	CDK19	cyclin dependent kinase 19
64	96	hsa-miR-301a-3p	HPRT1	hypoxanthine phosphoribosyltransferase 1
65	96	hsa-miR-301a-3p	MB21D2	Mab-21 domain containing 2
66	96	hsa-miR-301a-3p	EREG	epiregulin
67	96	hsa-miR-301a-3p	LCORL	ligand dependent nuclear receptor corepressor like
68	96	hsa-miR-301a-3p	LDLR	low density lipoprotein receptor
69	96	hsa-miR-301a-3p	RALGPS2	Ral GEF with PH domain and SH3 binding motif 2
70	96	hsa-miR-301a-3p	HCFC2	host cell factor C2
71	96	hsa-miR-301a-3p	MIER1	MIER1 transcriptional regulator
72	96	hsa-miR-301a-3p	PAN3	poly(A) specific ribonuclease subunit PAN3
73	96	hsa-miR-301a-3p	NECTIN3	nectin cell adhesion molecule 3
74	95	hsa-miR-301a-3p	CEP170	centrosomal protein 170
75	95	hsa-miR-301a-3p	RTCA	RNA 3'-terminal phosphate cyclase
76	95	hsa-miR-301a-3p	KIF13A	kinesin family member 13A
77	95	hsa-miR-301a-3p	CSMD1	CUB and Sushi multiple domains 1
78	95	hsa-miR-301a-3p	SAR1B	secretion associated Ras related GTPase 1B
79	95	hsa-miR-301a-3p	ERBIN	erbb2 interacting protein
80	95	hsa-miR-301a-3p	TMEM159	transmembrane protein 159
81	95	hsa-miR-301a-3p	RNF38	ring finger protein 38
82	95	hsa-miR-301a-3p	SH3D19	SH3 domain containing 19
83	95	hsa-miR-301a-3p	MBNL1	muscleblind like splicing regulator 1
84	95	hsa-miR-301a-3p	THSD7A	thrombospondin type 1 domain containing 7A
85	95	hsa-miR-301a-3p	EIF4E2	eukaryotic translation initiation factor 4E family member 2
86	95	hsa-miR-301a-3p	RNF216	ring finger protein 216
87	95	hsa-miR-301a-3p	FZD6	frizzled class receptor 6
88	95	hsa-miR-301a-3p	FERMT2	fermitin family member 2
89	95	hsa-miR-301a-3p	BRWD1	bromodomain and WD repeat domain containing 1
90	95	hsa-miR-301a-3p	RFX7	regulatory factor X7
91	95	hsa-miR-301a-3p	STIM2	stromal interaction molecule 2
92	95	hsa-miR-301a-3p	ULK2	unc-51 like autophagy activating kinase 2
93	94	hsa-miR-301a-3p	OTUD3	OTU deubiquitinase 3
94	94	hsa-miR-301a-3p	PSAP	prosaposin
95	94	hsa-miR-301a-3p	DLG5	discs large MAGUK scaffold protein 5
96	94	hsa-miR-301a-3p	ZNF217	zinc finger protein 217
97	94	hsa-miR-301a-3p	IRF1	interferon regulatory factor 1
98	94	hsa-miR-301a-3p	SPATA2	spermatogenesis associated 2
99	94	hsa-miR-301a-3p	MLLT6	MLLT6, PHD finger containing
100	94	hsa-miR-301a-3p	FASTK	Fas activated serine/threonine kinase
101	94	hsa-miR-301a-3p	SEL1L3	SEL1L family member 3
102	94	hsa-miR-301a-3p	RACGAP1	Rac GTPase activating protein 1
103	94	hsa-miR-301a-3p	ARHGAP12	Rho GTPase activating protein 12
104	94	hsa-miR-301a-3p	JARID2	jumonji and AT-rich interaction domain containing 2
105	94	hsa-miR-301a-3p	FBXO28	F-box protein 28
106	94	hsa-miR-301a-3p	IMPDH1	inosine monophosphate dehydrogenase 1
107	94	hsa-miR-301a-3p	FBXO48	F-box protein 48
108	94	hsa-miR-301a-3p	APCDD1	APC down-regulated 1
109	94	hsa-miR-301a-3p	RAB5A	RAB5A, member RAS oncogene family
110	94	hsa-miR-301a-3p	WDFY3	WD repeat and FYVE domain containing 3
111	94	hsa-miR-301a-3p	SRSF2	serine and arginine rich splicing factor 2
112	94	hsa-miR-301a-3p	SULF1	sulfatase 1
113	94	hsa-miR-301a-3p	BLCAP	BLCAP, apoptosis inducing factor
114	94	hsa-miR-301a-3p	PTPRG	protein tyrosine phosphatase, receptor type G
115	94	hsa-miR-301a-3p	PIGA	phosphatidylinositol glycan anchor biosynthesis class A
116	94	hsa-miR-301a-3p	NEUROG1	neurogenin 1
117	94	hsa-miR-301a-3p	ANKIB1	ankyrin repeat and IBR domain containing 1
118	94	hsa-miR-301a-3p	CYSLTR1	cysteinyl leukotriene receptor 1
119	93	hsa-miR-301a-3p	ACBD5	acyl-CoA binding domain containing 5
120	93	hsa-miR-301a-3p	GAREM1	GRB2 associated regulator of MAPK1 subtype 1
121	93	hsa-miR-301a-3p	KIAA1211	KIAA1211
122	93	hsa-miR-301a-3p	KDM2A	lysine demethylase 2A
123	93	hsa-miR-301a-3p	MBNL3	muscleblind like splicing regulator 3
124	93	hsa-miR-301a-3p	NHLH2	nescient helix-loop-helix 2
125	93	hsa-miR-301a-3p	MAP3K12	mitogen-activated protein kinase kinase kinase 12
126	93	hsa-miR-301a-3p	TOGARAM1	TOG array regulator of axonemal microtubules 1
127	93	hsa-miR-301a-3p	WDR47	WD repeat domain 47
128	93	hsa-miR-301a-3p	ITPR1	inositol 1,4,5-trisphosphate receptor type 1
129	93	hsa-miR-301a-3p	CDS1	CDP-diacylglycerol synthase 1
130	93	hsa-miR-301a-3p	MET	MET proto-oncogene, receptor tyrosine kinase
131	93	hsa-miR-301a-3p	PTP4A1	protein tyrosine phosphatase type IVA, member 1
132	93	hsa-miR-301a-3p	NABP1	nucleic acid binding protein 1
133	93	hsa-miR-301a-3p	ADCY1	adenylate cyclase 1
134	93	hsa-miR-301a-3p	SHANK2	SH3 and multiple ankyrin repeat domains 2
135	93	hsa-miR-301a-3p	SMOC1	SPARC related modular calcium binding 1
136	93	hsa-miR-301a-3p	SLMAP	sarcolemma associated protein
137	92	hsa-miR-301a-3p	RAPGEF4	Rap guanine nucleotide exchange factor 4
138	92	hsa-miR-301a-3p	NCKAP5	NCK associated protein 5
139	92	hsa-miR-301a-3p	WNK1	WNK lysine deficient protein kinase 1
140	92	hsa-miR-301a-3p	RNF145	ring finger protein 145
141	92	hsa-miR-301a-3p	PGM2L1	phosphoglucomutase 2 like 1
142	92	hsa-miR-301a-3p	RTN1	reticulon 1
143	92	hsa-miR-301a-3p	AGO1	argonaute RISC catalytic component 1
144	92	hsa-miR-301a-3p	ITGB8	integrin subunit beta 8
145	92	hsa-miR-301a-3p	KCNA4	potassium voltage-gated channel subfamily A member 4
146	92	hsa-miR-301a-3p	NACC2	NACC family member 2
147	92	hsa-miR-301a-3p	CCDC126	coiled-coil domain containing 126
148	92	hsa-miR-301a-3p	CBY1	chibby family member 1, beta catenin antagonist
149	92	hsa-miR-301a-3p	PIKFYVE	phosphoinositide kinase, FYVE-type zinc finger containing
150	92	hsa-miR-301a-3p	PRUNE2	prune homolog 2 with BCH domain
151	92	hsa-miR-301a-3p	LMLN	leishmanolysin like peptidase
152	92	hsa-miR-301a-3p	BMT2	base methyltransferase of 25S rRNA 2 homolog
153	92	hsa-miR-301a-3p	SLC44A1	solute carrier family 44 member 1
154	92	hsa-miR-301a-3p	LRP6	LDL receptor related protein 6
155	92	hsa-miR-301a-3p	LRP8	LDL receptor related protein 8
156	92	hsa-miR-301a-3p	MSMO1	methylsterol monooxygenase 1
157	92	hsa-miR-301a-3p	FRZB	frizzled related protein
158	92	hsa-miR-301a-3p	UBE2D2	ubiquitin conjugating enzyme E2 D2
159	91	hsa-miR-301a-3p	MID1IP1	MID1 interacting protein 1
160	91	hsa-miR-301a-3p	TFCP2L1	transcription factor CP2 like 1
161	91	hsa-miR-301a-3p	BPTF	bromodomain PHD finger transcription factor
162	91	hsa-miR-301a-3p	DCBLD2	discoidin, CUB and LCCL domain containing 2
163	91	hsa-miR-301a-3p	POU3F2	POU class 3 homeobox 2
164	91	hsa-miR-301a-3p	CD69	CD69 molecule
165	91	hsa-miR-301a-3p	MIGA2	mitoguardin 2
166	91	hsa-miR-301a-3p	STX6	syntaxin 6
167	91	hsa-miR-301a-3p	BTBD7	BTB domain containing 7
168	91	hsa-miR-301a-3p	IL1RAP	interleukin 1 receptor accessory protein
169	91	hsa-miR-301a-3p	JADE1	jade family PHD finger 1
170	91	hsa-miR-301a-3p	CCNY	cyclin Y
171	91	hsa-miR-301a-3p	EMX2	empty spiracles homeobox 2
172	91	hsa-miR-301a-3p	BAG5	BCL2 associated athanogene 5
173	91	hsa-miR-301a-3p	NPNT	nephronectin
174	91	hsa-miR-301a-3p	ABCC5	ATP binding cassette subfamily C member 5
175	91	hsa-miR-301a-3p	CPEB3	cytoplasmic polyadenylation element binding protein 3
176	91	hsa-miR-301a-3p	IL15	interleukin 15
177	90	hsa-miR-301a-3p	UBE3B	ubiquitin protein ligase E3B
178	90	hsa-miR-301a-3p	BTAF1	B-TFIID TATA-box binding protein associated factor 1
179	90	hsa-miR-301a-3p	SPART	spartin
180	90	hsa-miR-301a-3p	TGFBR2	transforming growth factor beta receptor 2
181	90	hsa-miR-301a-3p	DICER1	dicer 1, ribonuclease III
182	90	hsa-miR-301a-3p	CLTC	clathrin heavy chain
183	90	hsa-miR-301a-3p	SPOCK1	SPARC (osteonectin), cwcv and kazal like domains proteoglycan 1
184	90	hsa-miR-301a-3p	ABCB7	ATP binding cassette subfamily B member 7
185	90	hsa-miR-301a-3p	PPARG	peroxisome proliferator activated receptor gamma
186	90	hsa-miR-301a-3p	VGLL4	vestigial like family member 4
187	90	hsa-miR-301a-3p	RASD1	ras related dexamethasone induced 1
188	90	hsa-miR-301a-3p	SOCS5	suppressor of cytokine signaling 5
189	90	hsa-miR-301a-3p	STON2	stonin 2
190	90	hsa-miR-301a-3p	RAI2	retinoic acid induced 2
191	90	hsa-miR-301a-3p	TMEM250	transmembrane protein 250
192	90	hsa-miR-301a-3p	YTHDF2	YTH N6-methyladenosine RNA binding protein 2
193	90	hsa-miR-301a-3p	FIBIN	fin bud initiation factor homolog
194	90	hsa-miR-301a-3p	AR	androgen receptor
195	90	hsa-miR-301a-3p	EDN1	endothelin 1
196	90	hsa-miR-301a-3p	RBM25	RNA binding motif protein 25
197	90	hsa-miR-301a-3p	RRAGD	Ras related GTP binding D
198	90	hsa-miR-301a-3p	CBFB	core-binding factor subunit beta
199	90	hsa-miR-301a-3p	FAM57A	family with sequence similarity 57 member A

## Sheet: Suppl. table 3
Supplementary table 3. Genes of top mRNAs negatively correlating with hsa-miR-301a-3p in LUSC (LinkedOmics database)
Target Gene/Attribute	Spearman Correlation	P-value
CTSO	-5.767e-01	7.984e-11
ANTXR2	-5.717e-01	1.266e-10
IL7	-5.707e-01	1.000e-12
TRANK1	-5.624e-01	2.905e-10
C1S	-5.567e-01	4.754e-10
ACTA2-AS1	-5.509e-01	7.826e-10
NEXN	-5.454e-01	1.242e-09
OLFML1	-5.431e-01	1.499e-09
PRDX3P4	-5.411e-01	2.851e-09
LINC01266	-5.387e-01	3.518e-09
CD59	-5.374e-01	2.408e-09
MAOB	-5.373e-01	2.419e-09
JAM2	-5.372e-01	2.448e-09
PLXNC1	-5.362e-01	2.646e-09
AC009093.9	-5.353e-01	2.852e-09
LEPROT	-5.348e-01	2.968e-09
PTGDR	-5.338e-01	5.322e-09
C1R	-5.318e-01	3.759e-09
DAB2	-5.317e-01	3.782e-09
AC000403.1	-5.316e-01	3.820e-09
FAS	-5.311e-01	3.981e-09
IFITM3P6	-5.304e-01	4.200e-09
ABCA6	-5.279e-01	5.124e-09
HACD4	-5.261e-01	5.878e-09
PMP22	-5.259e-01	6.014e-09
MRVI1	-5.256e-01	6.136e-09
PRICKLE2	-5.227e-01	7.714e-09
TICAM2	-5.223e-01	1.314e-08
GPR84	-5.205e-01	9.080e-09
MBNL2	-5.205e-01	9.084e-09
SEC24D	-5.199e-01	9.540e-09
STK17B	-5.194e-01	9.917e-09
SNED1	-5.188e-01	1.033e-08
CSRP1	-5.181e-01	1.094e-08
ENTPD1	-5.174e-01	1.151e-08
IL16	-5.158e-01	1.301e-08
CNRIP1	-5.147e-01	2.300e-08
EOGT	-5.110e-01	1.861e-08
IFFO1	-5.107e-01	3.056e-08
RARRES2	-5.100e-01	2.012e-08
AC092040.2	-5.096e-01	3.328e-08
CFI	-5.095e-01	2.083e-08
ZBTB20	-5.095e-01	2.087e-08
ZEB2	-5.089e-01	2.178e-08
TRIM34	-5.086e-01	2.226e-08
FLI1	-5.077e-01	2.376e-08
HNMT	-5.076e-01	2.396e-08
ITGA1	-5.076e-01	2.399e-08
SPON1	-5.071e-01	2.483e-08
SERPING1	-5.071e-01	2.500e-08
ADAM19	-5.066e-01	2.591e-08
LINC01094	-5.057e-01	2.764e-08
PLPP3	-5.054e-01	2.833e-08
ITGA4	-5.047e-01	2.960e-08
TLR1	-5.046e-01	2.991e-08
ARL6IP5	-5.045e-01	3.018e-08
CHST15	-5.028e-01	3.409e-08
ADCY7	-5.019e-01	3.649e-08
GLIPR1	-5.012e-01	3.824e-08
AL157394.3	-5.011e-01	5.984e-08
HEPH	-5.007e-01	3.975e-08
RUBCNL	-5.004e-01	6.310e-08
MRGPRF	-4.998e-01	6.569e-08
PTGIR	-4.998e-01	6.582e-08
ADAMTS10	-4.989e-01	6.994e-08
JAK1	-4.979e-01	4.836e-08
RAB27A	-4.978e-01	4.896e-08
AC083837.1	-4.975e-01	4.997e-08
LAMA4-AS1	-4.971e-01	7.889e-08
TIMP3	-4.964e-01	5.383e-08
SSPN	-4.964e-01	5.395e-08
PCED1B-AS1	-4.956e-01	5.718e-08
CLMP	-4.952e-01	5.899e-08
PARVA	-4.949e-01	5.995e-08
FBLN1	-4.946e-01	6.138e-08
LINC02606	-4.942e-01	6.291e-08
ERMN	-4.942e-01	9.603e-08
LAMA2	-4.931e-01	6.802e-08
ISM1	-4.931e-01	6.838e-08
PABPC5	-4.929e-01	6.914e-08
WIPF1	-4.928e-01	6.971e-08
RASA3	-4.927e-01	7.001e-08
NEK6	-4.923e-01	7.197e-08
ZCCHC24	-4.923e-01	7.221e-08
RAB31	-4.923e-01	7.226e-08
PGR	-4.922e-01	1.098e-07
SLC41A2	-4.921e-01	7.304e-08
PLA2G5	-4.918e-01	7.493e-08
HLX	-4.917e-01	7.496e-08
MAMDC2	-4.910e-01	7.883e-08
IL1R1	-4.901e-01	8.383e-08
SMIM14	-4.898e-01	8.567e-08
LINC02033	-4.898e-01	8.574e-08
AF228727.1	-4.898e-01	1.281e-07
CCPG1	-4.893e-01	8.918e-08
MMP2	-4.884e-01	9.452e-08
CDK14	-4.884e-01	9.475e-08
FAM114A1	-4.881e-01	9.662e-08
RAC2	-4.865e-01	1.081e-07
SP100	-4.862e-01	1.101e-07
SERPINB9	-4.861e-01	1.112e-07
AC005703.6	-4.861e-01	1.112e-07
B2M	-4.853e-01	1.170e-07
IGIP	-4.852e-01	1.181e-07
LINC02605	-4.849e-01	1.205e-07
SLFN12	-4.847e-01	1.225e-07
SFXN3	-4.844e-01	1.244e-07
STING1	-4.843e-01	1.253e-07
FBLN5	-4.843e-01	1.254e-07
ZNF25	-4.841e-01	1.272e-07
FCRL6	-4.837e-01	1.919e-07
BTN3A1	-4.832e-01	1.356e-07
ITGAV	-4.828e-01	1.388e-07
AC090559.1	-4.828e-01	2.030e-07
ARHGAP31	-4.827e-01	1.399e-07
SH3GLB1	-4.827e-01	1.399e-07
SEC24AP1	-4.825e-01	1.419e-07
GAS6	-4.824e-01	1.429e-07
IL6ST	-4.824e-01	1.433e-07
SSC5D	-4.815e-01	1.520e-07
IGFBP7	-4.814e-01	1.529e-07
RUNX2-AS1	-4.812e-01	1.550e-07
TLR6	-4.809e-01	1.579e-07
PIP4K2A	-4.806e-01	1.610e-07
CADM3	-4.801e-01	2.408e-07
GPR68	-4.795e-01	1.735e-07
PLPP1	-4.793e-01	1.759e-07
CDK15	-4.793e-01	1.760e-07
LINC02863	-4.789e-01	1.813e-07
ESR1	-4.788e-01	1.818e-07
KCNT2	-4.787e-01	1.829e-07
AC025180.1	-4.786e-01	2.658e-07
AC106845.1	-4.781e-01	2.742e-07
AC096921.2	-4.779e-01	1.935e-07
TLR3	-4.778e-01	1.947e-07
MDFIC	-4.775e-01	1.988e-07
UBA7	-4.770e-01	2.059e-07
ZCWPW2	-4.765e-01	3.042e-07
ETS1	-4.763e-01	2.147e-07
MEF2C	-4.760e-01	2.190e-07
CCT4P2	-4.759e-01	2.210e-07
APOBEC3G	-4.758e-01	2.229e-07
ANXA6	-4.757e-01	2.234e-07
ARHGDIB	-4.753e-01	2.305e-07
ANKRD44	-4.752e-01	2.310e-07
VWA5A	-4.752e-01	2.315e-07
TXNDC15	-4.751e-01	2.340e-07
STAT4	-4.750e-01	3.340e-07
GNG2	-4.749e-01	2.360e-07
CARD8-AS1	-4.749e-01	3.367e-07
ABCA9	-4.748e-01	2.376e-07
MGP	-4.746e-01	2.411e-07
AC060766.1	-4.746e-01	3.411e-07
FAT4	-4.740e-01	2.503e-07
LINC01973	-4.738e-01	2.535e-07
GLS	-4.736e-01	2.581e-07
CXCL12	-4.735e-01	2.590e-07
CXorf21	-4.732e-01	3.741e-07
KIAA1755	-4.723e-01	3.951e-07
AC008906.1	-4.721e-01	4.007e-07
C3	-4.719e-01	2.879e-07
AC018926.2	-4.718e-01	2.907e-07
LMO2	-4.715e-01	2.955e-07
PDGFRA	-4.712e-01	3.016e-07
MAN1A1	-4.711e-01	3.039e-07
AL512506.3	-4.711e-01	3.042e-07
AC105749.1	-4.710e-01	3.063e-07
RASGRF2	-4.709e-01	3.079e-07
RASGEF1B	-4.707e-01	3.123e-07
FBN1	-4.704e-01	3.179e-07
KCTD12	-4.700e-01	3.264e-07
AXL	-4.698e-01	3.296e-07
MAGI2-AS3	-4.695e-01	3.366e-07
FMOD	-4.693e-01	3.405e-07
AL078600.1	-4.692e-01	3.435e-07
APOL3	-4.691e-01	3.455e-07
SVEP1	-4.691e-01	3.462e-07
TRAV12-3	-4.690e-01	3.472e-07
AC005293.1	-4.690e-01	4.860e-07
ZNF521	-4.686e-01	3.573e-07
AC006566.2	-4.686e-01	3.576e-07
MSN	-4.681e-01	3.690e-07
NRP1	-4.681e-01	3.693e-07
GIMAP2	-4.680e-01	3.714e-07
RFTN1	-4.679e-01	3.735e-07
GAB3	-4.679e-01	3.742e-07
CYP7B1	-4.678e-01	3.766e-07
CST3	-4.675e-01	3.839e-07
GGT5	-4.671e-01	3.937e-07
AL359885.1	-4.670e-01	3.961e-07
AC025279.1	-4.669e-01	3.981e-07
PIK3R1	-4.668e-01	4.023e-07
KLHDC1	-4.666e-01	4.078e-07
LINC02611	-4.665e-01	5.673e-07
PRDM6	-4.664e-01	4.132e-07
RUNX1T1	-4.662e-01	4.166e-07
AC114760.2	-4.658e-01	5.927e-07
LTBP2	-4.657e-01	4.313e-07
IL7R	-4.655e-01	4.363e-07
TRIM22	-4.650e-01	4.511e-07
AC116366.3	-4.650e-01	4.513e-07
BIN1	-4.649e-01	4.539e-07
TMEM176A	-4.649e-01	4.549e-07
ALOX5AP	-4.645e-01	4.652e-07
PTP4A1P3	-4.640e-01	4.818e-07
OSBPL5	-4.639e-01	4.828e-07
ARHGAP18	-4.639e-01	4.837e-07
JAK2	-4.637e-01	4.906e-07
ARHGAP42	-4.637e-01	4.911e-07
ANGPTL2	-4.632e-01	5.058e-07
MYO1G	-4.630e-01	5.133e-07
HEG1	-4.629e-01	5.171e-07
AL161717.1	-4.627e-01	5.219e-07
AC015911.11	-4.627e-01	7.142e-07
TBC1D2B	-4.626e-01	5.246e-07
GREM1	-4.626e-01	5.268e-07
DOCK11	-4.625e-01	5.277e-07
AC022509.1	-4.624e-01	7.284e-07
AP002358.2	-4.622e-01	5.387e-07
TRAF1	-4.622e-01	5.402e-07
LSAMP	-4.621e-01	5.414e-07
COL6A3	-4.619e-01	5.494e-07
BHLHE41	-4.618e-01	5.519e-07
LPXN	-4.618e-01	5.542e-07
CASC4	-4.614e-01	5.693e-07
AC116366.2	-4.613e-01	7.775e-07
AL359095.1	-4.612e-01	7.798e-07
AP005131.4	-4.609e-01	5.871e-07
LBH	-4.607e-01	5.928e-07
CYBRD1	-4.606e-01	5.964e-07
ZC4H2	-4.606e-01	8.114e-07
CALHM5	-4.605e-01	8.157e-07
DDR2	-4.604e-01	6.068e-07
NBL1	-4.603e-01	6.091e-07
MIR181A1HG	-4.603e-01	8.279e-07
AL450344.3	-4.602e-01	6.127e-07
TANK	-4.602e-01	6.138e-07
BTN3A3	-4.600e-01	6.192e-07
AC090877.1	-4.598e-01	6.280e-07
STARD13-AS	-4.597e-01	6.311e-07
GAS7	-4.596e-01	6.351e-07
CHST11	-4.596e-01	6.362e-07
AC009951.4	-4.596e-01	6.377e-07
STAT5A	-4.594e-01	6.426e-07
AL365475.1	-4.590e-01	6.629e-07
AC022133.1	-4.590e-01	8.954e-07
SMC5-AS1	-4.586e-01	9.151e-07
TMEM176B	-4.584e-01	6.847e-07
TAGLN	-4.584e-01	6.876e-07
PLSCR4	-4.583e-01	6.890e-07
ENC1	-4.583e-01	6.912e-07
NCF4	-4.580e-01	7.032e-07
RBM43	-4.578e-01	7.118e-07
HLA-DRB1	-4.572e-01	7.393e-07
DOCK8	-4.571e-01	7.472e-07
AC022133.2	-4.570e-01	7.479e-07
LHFPL2	-4.570e-01	7.494e-07
TNFSF15	-4.568e-01	7.569e-07
CYTH4	-4.568e-01	7.584e-07
GFPT2	-4.568e-01	7.608e-07
SYNPO2	-4.567e-01	7.633e-07
RNASE4	-4.566e-01	7.669e-07
GNG11	-4.561e-01	7.947e-07
GSTM5	-4.560e-01	8.001e-07
AL451123.1	-4.559e-01	8.008e-07
KCND3	-4.559e-01	1.072e-06
FAM20A	-4.558e-01	8.100e-07
CPB2-AS1	-4.557e-01	1.086e-06
LRP1	-4.556e-01	8.168e-07
CYLD	-4.555e-01	8.215e-07
STAB1	-4.554e-01	8.304e-07
ZEB1	-4.553e-01	8.354e-07
DPYD-AS1	-4.552e-01	8.364e-07
AC015911.3	-4.552e-01	8.401e-07
AC106801.1	-4.550e-01	1.135e-06
FAM151B	-4.549e-01	1.139e-06
AC106881.1	-4.549e-01	1.143e-06
LCP1	-4.547e-01	8.640e-07
LDB2	-4.547e-01	1.157e-06
TGFBR2	-4.546e-01	8.690e-07
PLXDC2	-4.546e-01	8.705e-07
TNFSF12	-4.544e-01	8.843e-07
N4BP2L1	-4.543e-01	8.845e-07
LAT2	-4.543e-01	8.882e-07
IDS	-4.541e-01	8.977e-07
FN1	-4.539e-01	9.117e-07
YIPF5	-4.537e-01	9.208e-07
GPRIN3	-4.536e-01	9.265e-07
SYNE1	-4.535e-01	9.311e-07
PODN	-4.534e-01	1.247e-06
RPS27L	-4.533e-01	9.426e-07
ANO6	-4.532e-01	9.473e-07
NAV3	-4.530e-01	9.586e-07
ALOX5	-4.530e-01	9.592e-07
TMBIM4	-4.529e-01	9.675e-07
SLFN12L	-4.529e-01	1.280e-06
AC091564.2	-4.526e-01	1.303e-06
AC067945.3	-4.525e-01	9.933e-07
IL15RA	-4.521e-01	1.019e-06
ITPR2	-4.518e-01	1.038e-06
COQ10BP2	-4.514e-01	1.060e-06
GXYLT2	-4.513e-01	1.066e-06
EDA2R	-4.512e-01	1.072e-06
DPYSL2	-4.512e-01	1.075e-06
DPYD	-4.502e-01	1.142e-06
PRKCQ	-4.502e-01	1.143e-06
LY86	-4.502e-01	1.502e-06
MYL12A	-4.500e-01	1.155e-06
AC096667.1	-4.498e-01	1.168e-06
TBX5-AS1	-4.498e-01	1.536e-06
CLEC1A	-4.498e-01	1.540e-06
CASP17P	-4.496e-01	1.187e-06
CACNA1C-AS4	-4.496e-01	1.554e-06
C1orf54	-4.495e-01	1.196e-06
AC087286.2	-4.495e-01	1.565e-06
AL137009.2	-4.494e-01	1.578e-06
THAP12P7	-4.493e-01	1.204e-06
ABI3BP	-4.493e-01	1.208e-06
TMEM106A	-4.492e-01	1.218e-06
RASGRP3	-4.491e-01	1.220e-06
LXN	-4.491e-01	1.221e-06
AC098650.1	-4.489e-01	1.624e-06
HLA-DQB1	-4.486e-01	1.263e-06
CLEC7A	-4.485e-01	1.269e-06
AC005344.1	-4.483e-01	1.281e-06
ARHGEF6	-4.480e-01	1.308e-06
AC058791.1	-4.480e-01	1.309e-06
MIR100HG	-4.480e-01	1.706e-06
ARHGAP15-AS1	-4.479e-01	1.718e-06
LINC01711	-4.478e-01	1.325e-06
RPSAP32	-4.477e-01	1.332e-06
HLA-DPA1	-4.473e-01	1.362e-06
AC009093.10	-4.473e-01	1.785e-06
AZIN2	-4.471e-01	1.806e-06
ZBTB20-AS1	-4.470e-01	1.387e-06
ELK3	-4.468e-01	1.404e-06
PTPN22	-4.466e-01	1.423e-06
CACNA2D4	-4.466e-01	1.857e-06
SH3BGRL	-4.463e-01	1.452e-06
LHFPL6	-4.463e-01	1.452e-06
MAMDC2-AS1	-4.463e-01	1.885e-06
C16orf54	-4.461e-01	1.912e-06
GPR65	-4.460e-01	1.478e-06
RPL32P1	-4.458e-01	1.493e-06
AMPD3	-4.457e-01	1.499e-06
CCN5	-4.457e-01	1.953e-06
AC079921.1	-4.455e-01	1.517e-06
INSYN2B	-4.455e-01	1.521e-06
GALNT15	-4.455e-01	1.983e-06
HECW2-AS1	-4.455e-01	1.983e-06
ALPK1	-4.452e-01	1.548e-06
PAMR1	-4.451e-01	1.560e-06
VIM-AS1	-4.450e-01	2.033e-06
PDE1B	-4.449e-01	1.581e-06
UBASH3A	-4.448e-01	2.062e-06
AC011816.1	-4.441e-01	1.653e-06
SEC31A	-4.441e-01	1.656e-06
TGM2	-4.441e-01	1.659e-06
OLFML3	-4.441e-01	1.660e-06
AC008083.2	-4.440e-01	1.668e-06
SELENOM	-4.440e-01	1.669e-06
CYSLTR1	-4.440e-01	1.670e-06
LAMA4	-4.439e-01	1.671e-06
CACNA1C	-4.439e-01	1.676e-06
AC083870.1	-4.439e-01	2.163e-06
AC022164.1	-4.438e-01	2.175e-06
EVI2A	-4.436e-01	1.701e-06
INPP5D	-4.436e-01	1.702e-06
FGD5	-4.435e-01	1.716e-06
PHF11	-4.434e-01	1.721e-06
MSRA	-4.433e-01	1.731e-06
IKZF1	-4.433e-01	1.740e-06
LINC02516	-4.429e-01	1.778e-06
AC123768.4	-4.429e-01	1.780e-06
AC099494.1	-4.429e-01	1.780e-06
SIRPA	-4.428e-01	1.789e-06
TMEM200A	-4.428e-01	2.303e-06
LINC-PINT	-4.427e-01	1.799e-06
PARP8	-4.425e-01	1.817e-06
TNFSF13B	-4.423e-01	1.849e-06
BICC1	-4.420e-01	1.872e-06
LMCD1	-4.419e-01	1.891e-06
MOXD1	-4.416e-01	1.922e-06
JAML	-4.416e-01	1.924e-06
ACVRL1	-4.414e-01	1.946e-06
RCBTB2	-4.414e-01	1.948e-06
MPEG1	-4.413e-01	1.952e-06
AC026150.2	-4.413e-01	2.516e-06
AP001094.2	-4.410e-01	1.990e-06
MXRA5	-4.408e-01	2.020e-06
SCN1B	-4.408e-01	2.595e-06
VEGFC	-4.407e-01	2.600e-06
ZBTB20-AS5	-4.407e-01	2.606e-06
CASS4	-4.406e-01	2.616e-06
VOPP1	-4.405e-01	2.049e-06
SH2B3	-4.405e-01	2.051e-06
POLK	-4.404e-01	2.067e-06
GYPC	-4.404e-01	2.069e-06
C1orf162	-4.400e-01	2.109e-06
CHI3L2	-4.400e-01	2.707e-06
AC002456.1	-4.398e-01	2.138e-06
ABCA10	-4.397e-01	2.757e-06
PDSS1P1	-4.395e-01	2.178e-06
KCNRG	-4.394e-01	2.185e-06
CASP8	-4.393e-01	2.209e-06
FNDC3A	-4.392e-01	2.221e-06
DOCK2	-4.390e-01	2.237e-06
ITPR1	-4.390e-01	2.239e-06
AC093155.3	-4.389e-01	2.252e-06
CD14	-4.389e-01	2.259e-06
ELMO1-AS1	-4.388e-01	2.274e-06
HLA-DRA	-4.385e-01	2.306e-06
ADAM28	-4.385e-01	2.309e-06
HLA-B	-4.383e-01	2.343e-06
DRAM1	-4.383e-01	2.344e-06
IL6-AS1	-4.382e-01	2.349e-06
A2MP1	-4.382e-01	2.358e-06
FMNL3	-4.381e-01	2.362e-06
SLC16A4	-4.381e-01	2.362e-06
VGLL3	-4.381e-01	2.364e-06
RASSF8-AS1	-4.380e-01	2.376e-06
CD80	-4.380e-01	2.378e-06
GPSM3	-4.380e-01	3.026e-06
NAP1L3	-4.377e-01	2.418e-06
TRAC	-4.377e-01	2.418e-06
MYLK	-4.375e-01	2.457e-06
SLC24A3	-4.375e-01	3.113e-06
MEF2C-AS2	-4.373e-01	2.486e-06
GLIPR2	-4.373e-01	2.488e-06
IFNK	-4.372e-01	2.495e-06
HLA-DQA1	-4.371e-01	2.506e-06
DOCK10	-4.369e-01	2.541e-06
CDH11	-4.369e-01	2.545e-06
CYP4V2	-4.368e-01	2.559e-06
TRBV5-4	-4.364e-01	2.619e-06
GOLGA8O	-4.364e-01	2.620e-06
AC104964.3	-4.364e-01	2.622e-06
TNFRSF9	-4.363e-01	2.624e-06
NAALADL1	-4.363e-01	3.333e-06
ATP10A	-4.363e-01	3.335e-06
EMILIN1	-4.362e-01	2.639e-06
SYNDIG1	-4.361e-01	3.374e-06
DOCK8-AS1	-4.360e-01	3.398e-06
LDLRAD4	-4.359e-01	2.697e-06
ST6GALNAC5	-4.358e-01	2.706e-06
LRRC18	-4.355e-01	3.489e-06
TMEM119	-4.354e-01	2.779e-06
CYP1B1	-4.353e-01	2.782e-06
MILR1	-4.350e-01	2.844e-06
CSF1R	-4.350e-01	2.845e-06
PURA	-4.349e-01	2.862e-06
AC079907.2	-4.348e-01	2.880e-06
AL161430.1	-4.345e-01	2.925e-06
EMP3	-4.342e-01	2.973e-06
SNX20	-4.342e-01	2.982e-06
ZFYVE28	-4.342e-01	3.749e-06
ADAMTSL2	-4.342e-01	3.757e-06
CD63	-4.341e-01	2.986e-06
FGF7	-4.341e-01	2.994e-06
CFB	-4.341e-01	2.996e-06
MEOX2	-4.340e-01	3.013e-06
AP001528.1	-4.340e-01	3.014e-06
AC007618.1	-4.339e-01	3.022e-06
TRAV17	-4.339e-01	3.027e-06
MIR22HG	-4.332e-01	3.150e-06
CARD16	-4.332e-01	3.151e-06
LTC4S	-4.331e-01	3.983e-06
SOCAR	-4.331e-01	4.000e-06
GIMAP1	-4.330e-01	3.197e-06
DNAH1	-4.329e-01	3.199e-06
SLC1A7	-4.329e-01	3.206e-06
FPR3	-4.328e-01	3.226e-06
DLC1	-4.327e-01	3.247e-06
AC104656.1	-4.326e-01	3.265e-06
LY9	-4.326e-01	4.115e-06
ARHGAP9	-4.325e-01	3.286e-06
MFNG	-4.321e-01	3.358e-06
GLIS3	-4.320e-01	4.256e-06
STARD13	-4.319e-01	3.395e-06
PPM1K	-4.319e-01	3.396e-06
TNFRSF1B	-4.318e-01	3.413e-06
TSPAN2	-4.318e-01	4.289e-06
LINC02408	-4.318e-01	4.291e-06
WBP1L	-4.317e-01	3.438e-06
OSMR	-4.317e-01	3.443e-06
AP005131.1	-4.317e-01	3.446e-06
ENG	-4.314e-01	3.502e-06
LGALS1	-4.313e-01	3.521e-06
CARMN	-4.313e-01	3.523e-06
CCN4	-4.313e-01	3.527e-06
LY86-AS1	-4.312e-01	4.436e-06
VSTM4	-4.311e-01	3.565e-06
MSRB3	-4.306e-01	3.665e-06
AL121935.1	-4.305e-01	3.694e-06
AC060766.4	-4.304e-01	4.630e-06
TMF1	-4.301e-01	3.774e-06
POU2F2	-4.300e-01	3.786e-06
STX12	-4.300e-01	3.789e-06
THSD1	-4.297e-01	3.857e-06
GPR34	-4.296e-01	3.886e-06
AC110611.2	-4.295e-01	3.905e-06
MFAP4	-4.294e-01	3.929e-06
VIM	-4.293e-01	3.951e-06
LITAF	-4.292e-01	3.980e-06
MROCKI	-4.291e-01	4.004e-06
SYNPO	-4.290e-01	4.012e-06
DOCK4-AS1	-4.289e-01	4.031e-06
VCAM1	-4.289e-01	4.035e-06
CRISPLD2	-4.289e-01	4.040e-06
AC109446.3	-4.288e-01	4.056e-06
CLMAT3	-4.288e-01	4.065e-06
PRRX1	-4.288e-01	4.074e-06
MITF	-4.287e-01	4.077e-06
RNASE6	-4.287e-01	5.088e-06
CTBS	-4.286e-01	4.107e-06
TRAV8-6	-4.286e-01	4.118e-06
UNC5C	-4.285e-01	4.143e-06
CLN5	-4.284e-01	4.152e-06
ANGPTL1	-4.284e-01	4.155e-06
FAP	-4.284e-01	4.161e-06
AC123567.2	-4.284e-01	4.161e-06
KCNN4	-4.283e-01	4.190e-06
COL8A1	-4.282e-01	4.208e-06
LMOD3	-4.282e-01	5.244e-06
LRCH1	-4.280e-01	4.247e-06
CMAHP	-4.280e-01	4.250e-06
VPS13C	-4.280e-01	4.260e-06
ACOX2	-4.279e-01	5.335e-06
SLFN5	-4.277e-01	4.319e-06
LIX1L	-4.276e-01	4.340e-06
PIK3CG	-4.276e-01	4.348e-06
ECM2	-4.276e-01	4.350e-06
AC009229.4	-4.276e-01	5.418e-06
AMY2B	-4.275e-01	5.433e-06
VDR	-4.274e-01	4.390e-06
GOLGA8N	-4.273e-01	4.421e-06
AC079316.2	-4.273e-01	4.431e-06
CD34	-4.272e-01	4.445e-06
PAM	-4.272e-01	4.453e-06
GPX8	-4.271e-01	4.486e-06
ARPC1B	-4.270e-01	4.494e-06
AC006033.2	-4.270e-01	4.497e-06
PTPRM	-4.270e-01	4.499e-06
SLCO2B1	-4.270e-01	4.517e-06
MFF-DT	-4.270e-01	5.586e-06
TMEM229B	-4.270e-01	5.592e-06
NDFIP1	-4.269e-01	4.541e-06
GJA5	-4.268e-01	4.543e-06
YBX1P3	-4.268e-01	4.560e-06
AC021106.2	-4.267e-01	4.578e-06
ADAM8	-4.265e-01	4.636e-06
TBC1D27P	-4.264e-01	5.781e-06
PDLIM1P4	-4.263e-01	4.693e-06
CCDC71L	-4.262e-01	4.713e-06
AP000331.1	-4.262e-01	4.715e-06
DOK5	-4.261e-01	5.865e-06
PRRG1	-4.260e-01	4.764e-06
SURF4	-4.259e-01	4.801e-06
AC079329.1	-4.258e-01	5.969e-06
SAP30L-AS1	-4.257e-01	4.859e-06
AL035530.2	-4.257e-01	4.862e-06
AC007728.2	-4.256e-01	4.869e-06
CST7	-4.254e-01	6.108e-06
HIC1	-4.253e-01	4.957e-06
ARRDC3	-4.252e-01	4.981e-06
LINC02777	-4.252e-01	4.998e-06
RPS3AP29	-4.250e-01	5.042e-06
HLA-F	-4.249e-01	5.085e-06
AR	-4.249e-01	6.256e-06
CCDC7	-4.249e-01	6.269e-06
ACTA2	-4.248e-01	5.098e-06
TRBV4-2	-4.246e-01	5.164e-06
RPS6KA2	-4.242e-01	5.281e-06
ANKRD44-IT1	-4.241e-01	5.313e-06
CAMK2A	-4.241e-01	6.545e-06
GPR132	-4.238e-01	5.398e-06
RASGRP4	-4.238e-01	5.414e-06
GPR174	-4.237e-01	5.426e-06
CD22	-4.236e-01	6.742e-06
GIMAP4	-4.235e-01	5.483e-06
CC2D2B	-4.235e-01	6.771e-06
SGCD	-4.234e-01	5.517e-06
TRBC2	-4.234e-01	5.518e-06
AP001528.2	-4.234e-01	5.535e-06
AL590226.1	-4.233e-01	5.566e-06
IL18R1	-4.233e-01	6.829e-06
GIMAP6	-4.230e-01	5.651e-06
NNMT	-4.230e-01	5.661e-06
GIMAP8	-4.228e-01	7.015e-06
TBC1D10C	-4.227e-01	5.731e-06
PPFIA2	-4.226e-01	7.101e-06
TNS3	-4.223e-01	5.861e-06
KANK2	-4.223e-01	5.885e-06
IRF1-AS1	-4.221e-01	5.926e-06
COMP	-4.220e-01	5.971e-06
CD4	-4.220e-01	5.975e-06
SLC49A3	-4.218e-01	7.396e-06
MIR497HG	-4.218e-01	7.400e-06
SGIP1	-4.217e-01	6.084e-06
Z99289.2	-4.217e-01	6.084e-06
HLA-DQB1-AS1	-4.146e-01	9.021e-06
LINC00513	-4.146e-01	9.024e-06
CDC42SE2	-4.145e-01	9.030e-06
GJA1P1	-4.145e-01	9.038e-06
ZNF671	-4.142e-01	9.209e-06
AC009093.1	-4.142e-01	1.109e-05
AC012020.1	-4.141e-01	1.114e-05
RPL26P9	-4.140e-01	9.308e-06
TLL1	-4.140e-01	1.122e-05
PTH1R	-4.140e-01	1.125e-05
AC004160.2	-4.139e-01	9.347e-06
TRAV12-2	-4.139e-01	9.348e-06
AIF1	-4.139e-01	9.368e-06
AP003071.4	-4.139e-01	9.368e-06
AC007608.2	-4.138e-01	9.428e-06
DACT1	-4.137e-01	9.476e-06
PCDH12	-4.137e-01	9.477e-06
CD69	-4.136e-01	9.489e-06
PNMA2	-4.136e-01	9.493e-06
AC090197.1	-4.133e-01	1.163e-05
AC002480.2	-4.132e-01	9.696e-06
TLR4	-4.132e-01	9.709e-06
PLEKHO2	-4.130e-01	9.828e-06
ABCA8	-4.130e-01	9.843e-06
TRBV6-5	-4.129e-01	9.872e-06
RBMS3	-4.128e-01	9.929e-06
GORAB-AS1	-4.128e-01	9.938e-06
BMP5	-4.126e-01	1.003e-05
AL683807.1	-4.126e-01	1.004e-05
AC010247.2	-4.125e-01	1.008e-05
SHFL	-4.125e-01	1.011e-05
TAGAP	-4.124e-01	1.014e-05
LINC00996	-4.124e-01	1.015e-05
PDGFC	-4.123e-01	1.019e-05
AC022509.2	-4.123e-01	1.022e-05
AC060766.7	-4.121e-01	1.239e-05
ROR1	-4.120e-01	1.040e-05
CREBRF	-4.119e-01	1.044e-05
ADORA1	-4.119e-01	1.256e-05
TRBV29-1	-4.118e-01	1.050e-05
ITGBL1	-4.116e-01	1.059e-05
CAVIN3	-4.116e-01	1.271e-05
TRBV19	-4.116e-01	1.275e-05
TRAV9-2	-4.115e-01	1.069e-05
SH2D3C	-4.114e-01	1.286e-05
CD300C	-4.114e-01	1.286e-05
AC079793.1	-4.113e-01	1.290e-05
CAB39L	-4.112e-01	1.083e-05
TIMP2	-4.111e-01	1.087e-05
RN7SL398P	-4.111e-01	1.092e-05
TBC1D1	-4.109e-01	1.099e-05
ARF4	-4.109e-01	1.101e-05
LINC01422	-4.109e-01	1.103e-05
A2M	-4.108e-01	1.105e-05
AC234781.3	-4.108e-01	1.106e-05
IFITM2	-4.108e-01	1.107e-05
LAPTM5	-4.108e-01	1.108e-05
AC004585.1	-4.108e-01	1.108e-05
FER	-4.107e-01	1.113e-05
SLAMF8	-4.106e-01	1.116e-05
TRGV10	-4.106e-01	1.117e-05
NHLRC3	-4.105e-01	1.123e-05
AC006008.1	-4.105e-01	1.124e-05
FKBP14	-4.104e-01	1.132e-05
AC037198.1	-4.103e-01	1.365e-05
LIMCH1	-4.102e-01	1.146e-05
ABCD2	-4.102e-01	1.146e-05
P2RY10	-4.102e-01	1.368e-05
CFH	-4.101e-01	1.152e-05
LMOD1	-4.101e-01	1.375e-05
OVCH1-AS1	-4.101e-01	1.378e-05
FKBP7	-4.100e-01	1.157e-05
AL683807.1_PAR_Y	-4.100e-01	1.159e-05
E2F3P1	-4.100e-01	1.385e-05
AC053545.1	-4.098e-01	1.166e-05
SECISBP2L	-4.098e-01	1.169e-05
PTPRB	-4.098e-01	1.170e-05
CCDC170	-4.098e-01	1.396e-05
PDLIM3	-4.097e-01	1.178e-05
NAIPP1	-4.097e-01	1.405e-05
LACC1	-4.095e-01	1.186e-05
IL10RA	-4.093e-01	1.198e-05
RBMS2	-4.093e-01	1.199e-05
AOC3	-4.093e-01	1.201e-05
AC022467.2	-4.093e-01	1.434e-05
AL023553.1	-4.091e-01	1.213e-05
AP001972.3	-4.091e-01	1.215e-05
AL110114.1	-4.091e-01	1.449e-05
HAVCR2	-4.090e-01	1.222e-05
MYO1F	-4.089e-01	1.226e-05
AC010533.1	-4.089e-01	1.468e-05
ZNF99	-4.087e-01	1.479e-05
Z95114.3	-4.085e-01	1.253e-05
AC037198.2	-4.085e-01	1.255e-05
CD74	-4.084e-01	1.258e-05
AC093627.6	-4.084e-01	1.262e-05
STS	-4.084e-01	1.263e-05
RN7SL834P	-4.083e-01	1.268e-05
NUDT19P5	-4.083e-01	1.269e-05
TNFSF8	-4.083e-01	1.270e-05
FCGR2A	-4.081e-01	1.279e-05
PARVG	-4.081e-01	1.283e-05
SCARNA5	-4.081e-01	1.283e-05
CD47	-4.081e-01	1.284e-05
WDFY4	-4.080e-01	1.291e-05
CAMK4	-4.077e-01	1.309e-05
CCDC69	-4.077e-01	1.309e-05
LINC01359	-4.076e-01	1.565e-05
CLU	-4.075e-01	1.320e-05
HLA-DPB1	-4.075e-01	1.324e-05
COX7A1	-4.075e-01	1.577e-05
PHTF1	-4.074e-01	1.331e-05
RAPGEF2	-4.073e-01	1.336e-05
SHROOM4	-4.073e-01	1.339e-05
ADAMTS16	-4.073e-01	1.595e-05
CARD6	-4.072e-01	1.343e-05
IL4I1	-4.072e-01	1.344e-05
AC009093.2	-4.072e-01	1.598e-05
TNIP3	-4.072e-01	1.601e-05
RAI2	-4.072e-01	1.601e-05
ITM2B	-4.070e-01	1.358e-05
ST8SIA1	-4.070e-01	1.619e-05
CTHRC1	-4.068e-01	1.369e-05
U62631.1	-4.067e-01	1.380e-05
MICAL2	-4.067e-01	1.381e-05
Z99496.2	-4.066e-01	1.388e-05
ABI3	-4.065e-01	1.392e-05
FIBIN	-4.065e-01	1.393e-05
PYHIN1	-4.065e-01	1.659e-05
AC002480.1	-4.065e-01	1.660e-05
ILK	-4.063e-01	1.410e-05
UBE2CP3	-4.063e-01	1.412e-05
S1PR2	-4.062e-01	1.415e-05
AC002460.2	-4.062e-01	1.417e-05
F10	-4.062e-01	1.420e-05
PLD4	-4.058e-01	1.717e-05
RCAN2	-4.057e-01	1.455e-05
RPS12P3	-4.057e-01	1.728e-05
VENTX	-4.054e-01	1.758e-05
NAAA	-4.053e-01	1.486e-05
AC022706.1	-4.051e-01	1.501e-05
SIGLEC6	-4.051e-01	1.503e-05
LINC00426	-4.051e-01	1.503e-05
PTGIS	-4.050e-01	1.510e-05
AL109809.1	-4.049e-01	1.517e-05
AC073655.3	-4.048e-01	1.527e-05
FAM180A	-4.048e-01	1.530e-05
C8orf48	-4.048e-01	1.813e-05
RGCC	-4.046e-01	1.543e-05
SAMD3	-4.046e-01	1.544e-05
GASK1B	-4.045e-01	1.553e-05
MMP28	-4.045e-01	1.841e-05
ITGB2	-4.044e-01	1.563e-05
AC104964.1	-4.044e-01	1.845e-05
PEBP1P3	-4.044e-01	1.847e-05
RRN3P4	-4.043e-01	1.567e-05
TNFRSF14	-4.041e-01	1.585e-05
CLEC14A	-4.040e-01	1.593e-05
HSPE1P18	-4.040e-01	1.594e-05
ZDHHC4P1	-4.039e-01	1.890e-05
SRGN	-4.037e-01	1.621e-05
HSPB7	-4.036e-01	1.921e-05
ITGB2-AS1	-4.036e-01	1.921e-05
CARD9	-4.034e-01	1.642e-05
SELPLG	-4.034e-01	1.644e-05
AC006238.2	-4.033e-01	1.652e-05
MXRA8	-4.033e-01	1.653e-05
REM1	-4.033e-01	1.950e-05
CYP39A1	-4.032e-01	1.960e-05
AL133415.1	-4.032e-01	1.963e-05
CX3CR1	-4.032e-01	1.965e-05
TESPA1	-4.031e-01	1.667e-05
C2	-4.030e-01	1.678e-05
RPS10P14	-4.030e-01	1.679e-05
NCKAP1L	-4.029e-01	1.685e-05
AC093797.1	-4.028e-01	1.694e-05
AL450344.2	-4.028e-01	1.698e-05
AC026124.1	-4.028e-01	1.699e-05
UFM1	-4.028e-01	1.702e-05
TRBV3-1	-4.028e-01	1.702e-05
MIR29B2CHG	-4.026e-01	1.716e-05
CSDC2	-4.026e-01	1.717e-05
GANC	-4.026e-01	1.718e-05
GVINP1	-4.026e-01	1.719e-05
CADPS2	-4.024e-01	1.736e-05
MICALL2	-4.023e-01	1.742e-05
LGALS9	-4.023e-01	1.743e-05
ACSL5	-4.022e-01	1.755e-05
LINC00565	-4.020e-01	1.770e-05
ZNF835	-4.019e-01	2.102e-05
OR7E7P	-4.018e-01	2.103e-05
RASAL3	-4.018e-01	2.112e-05
PLA2G2C	-4.017e-01	1.803e-05
AL161725.1	-4.017e-01	2.124e-05
ARHGAP25	-4.014e-01	1.827e-05
GPCPD1	-4.014e-01	1.831e-05
RAB37	-4.014e-01	2.155e-05
PJA2	-4.013e-01	1.836e-05
PPP1R16B	-4.012e-01	1.843e-05
AL160272.1	-4.012e-01	1.849e-05
AC007608.3	-4.012e-01	2.174e-05
SLC39A8	-4.010e-01	1.864e-05
LDLRAD4-AS1	-4.010e-01	2.194e-05
PLEKHH2	-4.009e-01	1.878e-05
EIF4EP1	-4.007e-01	2.226e-05
GALNT10	-4.006e-01	1.903e-05
GSAP	-4.006e-01	1.909e-05
PSTPIP1	-4.006e-01	2.237e-05
DOK3	-4.005e-01	1.920e-05
AC035139.2	-4.004e-01	1.921e-05
FBXL5	-4.004e-01	1.924e-05
SLC18A2	-4.004e-01	2.257e-05
SLA2	-3.998e-01	2.338e-05
BLID	-3.997e-01	1.999e-05
RP2	-3.997e-01	2.000e-05
HLA-DOB	-3.995e-01	2.369e-05
AC015911.8	-3.994e-01	2.025e-05
PRKAR1B-AS1	-3.993e-01	2.036e-05
LINC00305	-3.993e-01	2.040e-05
AC110048.2	-3.992e-01	2.051e-05
ANKH	-3.992e-01	2.056e-05
LINC00456	-3.992e-01	2.399e-05
IRF2	-3.989e-01	2.080e-05
AL627232.1	-3.989e-01	2.082e-05
TRIM5	-3.989e-01	2.083e-05
LINC02397	-3.989e-01	2.443e-05
PTPN7	-3.988e-01	2.096e-05
P4HA3	-3.988e-01	2.098e-05
TMEM204	-3.987e-01	2.100e-05
PECAM1	-3.987e-01	2.102e-05
PALMD	-3.987e-01	2.106e-05
RPL4P7	-3.987e-01	2.464e-05
CLEC5A	-3.986e-01	2.112e-05
AC018644.1	-3.986e-01	2.119e-05
PTGER2	-3.985e-01	2.490e-05
GPR183	-3.984e-01	2.137e-05
ATP8B4	-3.984e-01	2.141e-05
IRF8	-3.984e-01	2.141e-05
TM6SF1	-3.984e-01	2.509e-05
COLEC12	-3.983e-01	2.152e-05
MT1L	-3.983e-01	2.516e-05
AC134669.1	-3.981e-01	2.168e-05
LRRC32	-3.980e-01	2.185e-05
SEMA6B	-3.980e-01	2.547e-05
CEACAM21	-3.980e-01	2.552e-05
GBP3	-3.979e-01	2.190e-05
FGL2	-3.978e-01	2.204e-05
PDZRN3	-3.978e-01	2.205e-05
PLPPR4	-3.978e-01	2.574e-05
DPYD-AS2	-3.978e-01	2.580e-05
IL21R	-3.977e-01	2.212e-05
PRDM8	-3.976e-01	2.223e-05
NINJ2	-3.976e-01	2.224e-05
TRGV7	-3.976e-01	2.234e-05
BIN2	-3.975e-01	2.238e-05
GPC6	-3.974e-01	2.252e-05
SAR1B	-3.974e-01	2.255e-05
NAIP	-3.973e-01	2.260e-05
AC107029.2	-3.973e-01	2.645e-05
TLR7	-3.971e-01	2.285e-05
AP005131.6	-3.971e-01	2.673e-05
AGPAT4	-3.970e-01	2.299e-05
ARHGAP20	-3.970e-01	2.678e-05
DPT	-3.970e-01	2.683e-05
LAIR1	-3.969e-01	2.311e-05
PARM1	-3.969e-01	2.312e-05
USHBP1	-3.969e-01	2.692e-05
TMEM47	-3.968e-01	2.318e-05
AL049647.1	-3.967e-01	2.334e-05
STK10	-3.966e-01	2.344e-05
CIITA	-3.966e-01	2.347e-05
RMDN2	-3.965e-01	2.354e-05
SPN	-3.965e-01	2.363e-05
ZNF415P1	-3.965e-01	2.754e-05
PLCL2	-3.964e-01	2.377e-05
AL512308.1	-3.963e-01	2.781e-05
MAF	-3.962e-01	2.391e-05
ICOS	-3.962e-01	2.400e-05
AC015911.4	-3.961e-01	2.409e-05
STAP1	-3.961e-01	2.811e-05
TBXAS1	-3.960e-01	2.419e-05
BTNL2	-3.960e-01	2.420e-05
ZNF154	-3.959e-01	2.433e-05
PSMB8-AS1	-3.959e-01	2.834e-05
AKNA	-3.957e-01	2.452e-05
AC098827.1	-3.957e-01	2.452e-05
TAOK3	-3.956e-01	2.466e-05
HSPB2	-3.955e-01	2.887e-05
CCR4	-3.955e-01	2.889e-05
LINC01013	-3.954e-01	2.490e-05
MS4A7	-3.953e-01	2.503e-05
PTPRE	-3.952e-01	2.521e-05
AC015911.10	-3.952e-01	2.938e-05
HLA-F-AS1	-3.951e-01	2.530e-05
ZNF728	-3.951e-01	2.533e-05
POSTN	-3.951e-01	2.534e-05
HLA-DMB	-3.950e-01	2.550e-05
AP005131.3	-3.950e-01	2.966e-05
SCARF1	-3.949e-01	2.562e-05
AC109587.1	-3.949e-01	2.566e-05
TNIK	-3.947e-01	2.582e-05
HLA-A	-3.947e-01	2.587e-05
CLNK	-3.947e-01	3.006e-05
SMIM3	-3.946e-01	2.608e-05
SAA4	-3.945e-01	2.609e-05
FMN1	-3.945e-01	2.610e-05
LINC00891	-3.945e-01	3.047e-05
IL4R	-3.944e-01	2.630e-05
AC104024.1	-3.944e-01	2.630e-05
SPATA20P1	-3.944e-01	3.050e-05
ENPP2	-3.943e-01	2.638e-05
LST1	-3.943e-01	2.639e-05
BTK	-3.942e-01	2.649e-05
CCL5	-3.942e-01	2.654e-05
PPM1M	-3.941e-01	2.665e-05
CCN1	-3.941e-01	2.672e-05
C3AR1	-3.941e-01	2.673e-05
AC007728.1	-3.940e-01	2.676e-05
GMFG	-3.940e-01	2.681e-05
SPACA6	-3.940e-01	2.686e-05
AC004877.2	-3.940e-01	3.116e-05
CLIC2	-3.939e-01	2.691e-05
MAPRE2	-3.939e-01	2.701e-05
HNRNPA1P29	-3.939e-01	2.702e-05
AC083855.2	-3.938e-01	3.144e-05
MEF2C-AS1	-3.937e-01	2.720e-05
TXNIP	-3.937e-01	2.723e-05
QKI	-3.937e-01	2.725e-05
ID2	-3.936e-01	2.733e-05
ZNF132	-3.936e-01	3.171e-05
CREB3L2	-3.933e-01	2.787e-05
TOMM20P2	-3.932e-01	2.792e-05
AL645922.1	-3.932e-01	3.235e-05
FGD2	-3.931e-01	2.805e-05
AC034238.2	-3.931e-01	2.814e-05
CASP4	-3.930e-01	2.821e-05
VCAN	-3.930e-01	2.828e-05
PCDHB7	-3.930e-01	3.276e-05
AC112721.2	-3.930e-01	3.279e-05
ELF1	-3.929e-01	2.832e-05
TNFSF14	-3.929e-01	2.834e-05
PRKACB	-3.929e-01	2.838e-05
ENTPD4	-3.929e-01	2.844e-05
TSPAN4	-3.929e-01	2.844e-05
SPARC	-3.928e-01	2.849e-05
STARD13-IT1	-3.928e-01	2.856e-05
AEBP1	-3.927e-01	2.872e-05
AC004160.1	-3.927e-01	2.872e-05
AC112721.1	-3.926e-01	2.886e-05
CYBB	-3.925e-01	2.891e-05
ICAM2	-3.925e-01	2.892e-05
AC004945.1	-3.925e-01	2.897e-05
RECK	-3.925e-01	2.899e-05
AC079316.1	-3.924e-01	2.913e-05
ITGB6	-3.923e-01	2.921e-05
SCIMP	-3.923e-01	2.922e-05
RN7SL138P	-3.922e-01	3.402e-05
EVA1A	-3.922e-01	3.407e-05
AC079363.1	-3.922e-01	3.407e-05
AC069549.2	-3.921e-01	3.421e-05
WAS	-3.921e-01	3.431e-05
COL16A1	-3.919e-01	2.980e-05
TMEM35B	-3.919e-01	2.987e-05
SLFN11	-3.919e-01	2.990e-05
SPI1	-3.919e-01	2.991e-05
AL162727.1	-3.919e-01	2.992e-05
IL12RB1	-3.919e-01	3.463e-05
CARD11-AS1	-3.919e-01	3.465e-05
IGLV1-40	-3.918e-01	2.998e-05
CXCR3	-3.917e-01	3.488e-05
AC008534.1	-3.916e-01	3.517e-05
CD2	-3.915e-01	3.053e-05
AC003080.1	-3.915e-01	3.527e-05
DUSP10	-3.913e-01	3.081e-05
TIMP1	-3.912e-01	3.089e-05
AL590764.1	-3.912e-01	3.578e-05
MTND4LP13	-3.911e-01	3.112e-05
HTRA3	-3.910e-01	3.119e-05
EPS15	-3.909e-01	3.143e-05
KCNJ15	-3.907e-01	3.182e-05
CRYZL2P-SEC16B	-3.907e-01	3.670e-05
PLCB2	-3.906e-01	3.185e-05
CAPN8	-3.905e-01	3.214e-05
RASGRF2-AS1	-3.904e-01	3.223e-05
AL096816.1	-3.904e-01	3.225e-05
BHLHE22	-3.904e-01	3.713e-05
CLEC4A	-3.903e-01	3.243e-05
CCL14	-3.902e-01	3.253e-05
MLKL	-3.902e-01	3.255e-05
EGOT	-3.902e-01	3.259e-05
MRVI1-AS1	-3.902e-01	3.261e-05
CYTIP	-3.901e-01	3.278e-05
BNC2	-3.900e-01	3.288e-05
AC006460.2	-3.899e-01	3.304e-05
NMRK1	-3.896e-01	3.358e-05
TCEAL7	-3.896e-01	3.862e-05
SFMBT2	-3.894e-01	3.390e-05
ZCCHC18	-3.894e-01	3.907e-05
TVP23A	-3.894e-01	3.916e-05
LINC02587	-3.892e-01	3.416e-05
CFLAR	-3.892e-01	3.427e-05
TMX4	-3.891e-01	3.442e-05
AC007637.1	-3.890e-01	3.451e-05
SCARB2	-3.890e-01	3.458e-05
AC104653.1	-3.890e-01	3.459e-05
BDH2	-3.889e-01	3.469e-05
CKAP2LP1	-3.888e-01	3.501e-05
CNN3	-3.887e-01	3.507e-05
AC008680.1	-3.887e-01	3.510e-05
AL137856.1	-3.887e-01	3.512e-05
AC089985.2	-3.886e-01	3.521e-05
SAMD9L	-3.886e-01	3.534e-05
PEAK1	-3.885e-01	3.556e-05
AC002074.1	-3.884e-01	3.561e-05
ITK	-3.884e-01	3.567e-05
CD3E	-3.884e-01	3.572e-05
AC015911.7	-3.884e-01	3.573e-05
KLHL4	-3.884e-01	4.104e-05
AC093010.1	-3.884e-01	4.104e-05
RN7SL862P	-3.883e-01	3.578e-05
SFTA1P	-3.883e-01	3.583e-05
POPDC2	-3.882e-01	3.595e-05
AC023385.1	-3.881e-01	3.621e-05
SRPX2	-3.880e-01	3.630e-05
RARRES1	-3.880e-01	3.643e-05
CCR5	-3.879e-01	3.662e-05
CDYL2	-3.879e-01	3.664e-05
DOK2	-3.879e-01	3.665e-05
RAP1A	-3.877e-01	3.691e-05
TMEM255B	-3.876e-01	3.703e-05
LINC01147	-3.876e-01	3.704e-05
ECSCR	-3.876e-01	4.257e-05
AC009656.1	-3.875e-01	3.722e-05
ST3GAL6	-3.875e-01	3.724e-05
SLC2A3P2	-3.875e-01	3.728e-05
CD300A	-3.875e-01	3.731e-05
BUB3P1	-3.875e-01	3.732e-05
TRAV19	-3.873e-01	3.774e-05
SH2D1A	-3.873e-01	4.328e-05
CSGALNACT2	-3.872e-01	3.790e-05
HDC	-3.872e-01	4.345e-05
MYADM	-3.869e-01	3.839e-05
TNFAIP8	-3.867e-01	3.884e-05
RNASE2	-3.867e-01	4.458e-05
FCMR	-3.867e-01	4.464e-05
TPP1	-3.866e-01	3.901e-05
ADH1B	-3.866e-01	4.468e-05
LRP2BP	-3.865e-01	3.919e-05
FYB1	-3.865e-01	3.931e-05
AC104232.2	-3.864e-01	3.937e-05
AP003486.1	-3.864e-01	3.938e-05
KIAA0040	-3.864e-01	3.943e-05
C13orf46	-3.864e-01	4.520e-05
VN1R85P	-3.863e-01	3.971e-05
C1QTNF5	-3.862e-01	3.979e-05
LINC00525	-3.862e-01	3.986e-05
IL32	-3.861e-01	3.997e-05
ADAP2	-3.861e-01	4.002e-05
LMF1	-3.860e-01	4.018e-05
CD5	-3.860e-01	4.025e-05
AC009093.7	-3.860e-01	4.604e-05
AC008663.2	-3.859e-01	4.036e-05
F5	-3.859e-01	4.039e-05
SNX29P2	-3.859e-01	4.630e-05
TNFRSF4	-3.859e-01	4.643e-05
AL356750.1	-3.858e-01	4.056e-05
NTNG2	-3.858e-01	4.065e-05
OR5B21	-3.858e-01	4.065e-05
FOXP1	-3.858e-01	4.068e-05
GCSAML	-3.857e-01	4.088e-05
GGTA1P	-3.856e-01	4.094e-05
RBPMS	-3.856e-01	4.096e-05
HCST	-3.856e-01	4.710e-05
RCSD1	-3.854e-01	4.136e-05
NALCN	-3.854e-01	4.151e-05
FAM214BP1	-3.853e-01	4.171e-05
PODNL1	-3.853e-01	4.772e-05
TNFRSF10B	-3.852e-01	4.180e-05
LYL1	-3.852e-01	4.800e-05
AC139720.1	-3.851e-01	4.206e-05
ITGAM	-3.850e-01	4.217e-05
MS4A6A	-3.850e-01	4.224e-05
PDE4A	-3.850e-01	4.850e-05
SPRED1	-3.849e-01	4.240e-05
SAMSN1	-3.849e-01	4.241e-05
APOBEC3D	-3.849e-01	4.258e-05
PDE2A	-3.848e-01	4.882e-05
SUGT1	-3.847e-01	4.289e-05
CD37	-3.847e-01	4.296e-05
TRIM6	-3.847e-01	4.903e-05
TEK	-3.847e-01	4.905e-05
CD226	-3.846e-01	4.317e-05
MMD	-3.846e-01	4.318e-05
ACO1	-3.845e-01	4.334e-05
SPOCK2	-3.845e-01	4.344e-05
HMGB1P3	-3.845e-01	4.968e-05
HLA-DMA	-3.844e-01	4.346e-05
AC004988.1	-3.844e-01	4.360e-05
AC105105.1	-3.844e-01	4.364e-05
ANK2	-3.842e-01	4.397e-05
SARDH	-3.842e-01	5.027e-05
PCDHGA12	-3.841e-01	4.412e-05
LRRC4C	-3.841e-01	4.420e-05
BMS1P21	-3.840e-01	4.439e-05
OR10AC1	-3.840e-01	4.444e-05
TNFSF13	-3.839e-01	4.466e-05
TIGIT	-3.839e-01	4.475e-05
MRC2	-3.837e-01	4.506e-05
CSF1	-3.837e-01	4.511e-05
ITGAL	-3.837e-01	4.514e-05
EPSTI1	-3.837e-01	4.514e-05
FGF14	-3.836e-01	4.536e-05
ARHGEF9	-3.834e-01	4.571e-05
NLRP3	-3.834e-01	5.237e-05
GBP4	-3.833e-01	4.592e-05
TVP23CP1	-3.833e-01	4.606e-05
AC108050.1	-3.832e-01	4.622e-05
AC010727.1	-3.832e-01	5.276e-05
DOCK4	-3.830e-01	4.668e-05
DNAJC3	-3.830e-01	4.671e-05
GBP2	-3.829e-01	4.688e-05
CCR7	-3.828e-01	4.718e-05
PAPPA	-3.828e-01	4.720e-05
LPAR6	-3.827e-01	4.728e-05
GNGT2	-3.826e-01	4.764e-05
AL009179.2	-3.826e-01	4.771e-05
SMPD1	-3.826e-01	4.772e-05
CD33	-3.825e-01	5.462e-05
LAPTM4A	-3.823e-01	4.822e-05
HSD11B1	-3.823e-01	4.829e-05
AC005414.1	-3.823e-01	4.836e-05
ME3	-3.823e-01	5.501e-05
TRAT1	-3.822e-01	5.527e-05
ENOX1	-3.822e-01	5.545e-05
CTSS	-3.821e-01	4.883e-05
ITGA9	-3.820e-01	4.899e-05
LOX	-3.820e-01	4.906e-05
IL2RG	-3.820e-01	4.907e-05
ITGB7	-3.819e-01	4.920e-05
TYROBP	-3.818e-01	4.953e-05
LINC00702	-3.817e-01	5.660e-05
NAPSB	-3.817e-01	5.663e-05
PLAUR	-3.816e-01	4.995e-05
LINC00402	-3.814e-01	5.751e-05
GSTK1	-3.813e-01	5.066e-05
JAZF1	-3.813e-01	5.070e-05
AC021739.4	-3.813e-01	5.780e-05
SERPINB1	-3.812e-01	5.099e-05
CD1C	-3.811e-01	5.837e-05
SPOCD1	-3.811e-01	5.843e-05
AC007000.4	-3.811e-01	5.846e-05
SFRP2	-3.809e-01	5.170e-05
FERMT3	-3.809e-01	5.174e-05
CD96	-3.809e-01	5.180e-05
C7	-3.809e-01	5.185e-05
HDX	-3.809e-01	5.881e-05
FLRT3	-3.808e-01	5.202e-05
LINC00926	-3.808e-01	5.213e-05
KLRK1	-3.808e-01	5.215e-05
CXorf38	-3.807e-01	5.223e-05
TOR1AIP1	-3.806e-01	5.247e-05
LINC02005	-3.806e-01	5.253e-05
ZNF438	-3.805e-01	5.275e-05
LINC02785	-3.804e-01	5.299e-05
LY96	-3.804e-01	5.307e-05
AC093864.1	-3.804e-01	5.307e-05
FILIP1	-3.804e-01	5.318e-05
RANBP3L	-3.803e-01	6.048e-05
FCRLA	-3.802e-01	6.073e-05
SCML4	-3.801e-01	6.127e-05
IGLV2-5	-3.800e-01	5.406e-05
DACT3	-3.800e-01	5.424e-05
AC120049.1	-3.800e-01	6.139e-05
XYLT1	-3.798e-01	5.457e-05
MBL1P	-3.798e-01	6.210e-05
ETV6	-3.797e-01	5.480e-05
C5orf52	-3.797e-01	5.481e-05
AC241952.2	-3.797e-01	5.481e-05
AL353150.1	-3.797e-01	6.239e-05
PLN	-3.797e-01	6.245e-05
CD84	-3.796e-01	5.512e-05
ERAP1	-3.795e-01	5.534e-05
PREX1	-3.795e-01	5.538e-05
BMPR1AP1	-3.795e-01	5.551e-05
CSF2RB	-3.794e-01	5.578e-05
AC092652.1	-3.794e-01	6.315e-05
CUBN	-3.793e-01	5.612e-05
TNS2	-3.792e-01	5.619e-05
CAB39	-3.792e-01	5.637e-05
AP005131.2	-3.791e-01	5.653e-05
TCIRG1	-3.791e-01	5.667e-05
NCF1C	-3.790e-01	5.670e-05
TAPBPL	-3.790e-01	5.675e-05
MYH1	-3.790e-01	5.688e-05
SIGLEC10	-3.789e-01	5.711e-05
LY75-CD302	-3.789e-01	5.723e-05
DNM3OS	-3.789e-01	6.463e-05
SLC46A3	-3.788e-01	5.740e-05
AC093838.2	-3.788e-01	5.751e-05
BORCS7	-3.787e-01	5.765e-05
LCP2	-3.787e-01	5.778e-05
SIT1	-3.787e-01	6.535e-05
MRPS31P2	-3.786e-01	5.783e-05
NLRP7	-3.786e-01	5.799e-05
PARP4	-3.786e-01	5.802e-05
AC097634.1	-3.785e-01	5.810e-05
CORO1A	-3.785e-01	5.820e-05
BBS12	-3.785e-01	6.584e-05
S100B	-3.784e-01	5.851e-05
SPNS3	-3.784e-01	5.858e-05
CLEC2D	-3.784e-01	5.863e-05
LINC01936	-3.784e-01	6.642e-05
AC015911.5	-3.783e-01	5.880e-05
LINC00920	-3.783e-01	5.888e-05
EFEMP2	-3.782e-01	5.906e-05
STOM	-3.781e-01	5.936e-05
LDLRAD2	-3.781e-01	6.719e-05
COL6A4P2	-3.781e-01	6.726e-05
MAML2	-3.780e-01	5.974e-05
ARHGEF15	-3.780e-01	6.760e-05
TOR4A	-3.779e-01	5.982e-05
ENPP6	-3.779e-01	6.001e-05
PTGER4	-3.779e-01	6.006e-05
AC007362.1	-3.778e-01	6.018e-05
RNASE1	-3.778e-01	6.023e-05
PSMB10	-3.778e-01	6.038e-05
AC104126.1	-3.777e-01	6.053e-05
ICAM1	-3.777e-01	6.056e-05
BEAN1	-3.777e-01	6.845e-05
AC104530.1	-3.776e-01	6.877e-05
LINC00963	-3.774e-01	6.144e-05
TMEM45A	-3.774e-01	6.153e-05
TLR10	-3.774e-01	6.950e-05
ADGRF5	-3.773e-01	6.180e-05
SETDB2	-3.772e-01	6.195e-05
AC087477.2	-3.772e-01	6.201e-05
AC103853.1	-3.772e-01	6.210e-05
FAIM2	-3.772e-01	7.011e-05
AC011595.1	-3.772e-01	7.014e-05
TMEM200C	-3.771e-01	6.230e-05
AC090136.3	-3.771e-01	6.245e-05
MTMR6	-3.770e-01	6.262e-05
ASGR2	-3.770e-01	7.069e-05
DIXDC1	-3.768e-01	6.318e-05
ZNF441	-3.768e-01	6.335e-05
GNG7	-3.768e-01	7.138e-05
CLEC10A	-3.767e-01	6.346e-05
NLRC4	-3.767e-01	6.359e-05
SLC2A6	-3.766e-01	6.389e-05
ZNF862	-3.766e-01	6.397e-05
CPED1	-3.765e-01	6.431e-05
SEPTIN1	-3.764e-01	7.267e-05
LINC02714	-3.763e-01	6.491e-05
MCTP1	-3.762e-01	6.497e-05
RHBDD1	-3.762e-01	6.505e-05
TNFAIP8L2	-3.762e-01	6.509e-05
FLT3LG	-3.762e-01	7.351e-05
GLRX	-3.760e-01	6.573e-05
APBB2	-3.760e-01	6.578e-05
BX539320.1	-3.760e-01	6.579e-05
CCDC152	-3.760e-01	7.406e-05
MROH7	-3.759e-01	6.599e-05
FLT3	-3.759e-01	6.613e-05
LINC00261	-3.758e-01	6.654e-05
ARSB	-3.756e-01	6.701e-05
AC023051.1	-3.755e-01	6.749e-05
AC009152.6	-3.755e-01	6.749e-05
ZNF208	-3.754e-01	7.620e-05
DCLK2	-3.754e-01	7.620e-05
S1PR1	-3.754e-01	7.623e-05
APOH	-3.753e-01	6.799e-05
TMSB4X	-3.753e-01	6.805e-05
HGF	-3.753e-01	7.658e-05
MMRN2	-3.752e-01	6.827e-05
PPARGC1A	-3.752e-01	6.839e-05
TENM3	-3.752e-01	6.844e-05
STON1	-3.752e-01	6.844e-05
LINC02422	-3.751e-01	6.858e-05
THBS1	-3.751e-01	6.859e-05
GFRA2	-3.751e-01	6.876e-05
AC010247.1	-3.751e-01	6.881e-05
SLAMF1	-3.751e-01	7.725e-05
CCNH	-3.750e-01	6.890e-05
KLHL5	-3.750e-01	6.902e-05
TPSB2	-3.749e-01	6.921e-05
CD3G	-3.748e-01	6.964e-05
INHBA	-3.747e-01	7.003e-05
SMLR1	-3.747e-01	7.006e-05
CD82	-3.746e-01	7.046e-05
CEP85L	-3.745e-01	7.074e-05
THEMIS2	-3.745e-01	7.077e-05
MCUB	-3.744e-01	7.103e-05
AP002518.1	-3.744e-01	7.987e-05
DNAJB9	-3.743e-01	7.120e-05
MVP	-3.743e-01	7.138e-05
TCF21	-3.743e-01	8.035e-05
P2RY8	-3.743e-01	8.053e-05
P2RY8_PAR_Y	-3.743e-01	8.053e-05
TRAV13-1	-3.742e-01	7.157e-05
PCDHGB6	-3.741e-01	7.198e-05
AC018816.1	-3.741e-01	7.207e-05
AC018607.1	-3.741e-01	7.213e-05
AC103853.2	-3.741e-01	8.109e-05
GJC2	-3.740e-01	7.240e-05
SPON2	-3.739e-01	7.266e-05
ALG1L5P	-3.739e-01	7.280e-05
NCF1B	-3.739e-01	8.172e-05
CYGB	-3.739e-01	8.198e-05
MAN1C1	-3.737e-01	7.329e-05
TRMT9B	-3.737e-01	7.338e-05
AC008105.3	-3.737e-01	7.350e-05
PLEKHF1	-3.737e-01	8.251e-05
STARD8	-3.736e-01	7.364e-05
MAGEH1	-3.736e-01	7.376e-05
DEPP1	-3.736e-01	7.397e-05
JCAD	-3.736e-01	7.397e-05
SCARA5	-3.736e-01	8.311e-05
ARL14	-3.735e-01	7.408e-05
AC010186.2	-3.735e-01	7.432e-05
CADM3-AS1	-3.735e-01	8.341e-05
GRAP2	-3.733e-01	8.402e-05
TMEM220	-3.733e-01	8.425e-05
IL2RB	-3.732e-01	7.516e-05
RUNX1	-3.732e-01	7.526e-05
OXT	-3.732e-01	7.538e-05
SMAD7	-3.731e-01	7.554e-05
KLF17	-3.731e-01	7.569e-05
PRXL2AP1	-3.731e-01	7.575e-05
CD180	-3.729e-01	7.628e-05
RFLNB	-3.728e-01	7.670e-05
AL135999.3	-3.727e-01	7.711e-05
AL359834.1	-3.727e-01	7.717e-05
FCF1P7	-3.727e-01	7.723e-05
BANK1	-3.727e-01	8.651e-05
P2RX7	-3.726e-01	7.743e-05
AC107959.1	-3.726e-01	8.686e-05
ITGA9-AS1	-3.725e-01	7.789e-05
PRICKLE1	-3.724e-01	7.811e-05
SLIT3	-3.724e-01	8.798e-05
PRSS23	-3.723e-01	7.868e-05
PON2	-3.723e-01	7.872e-05
STX2	-3.722e-01	7.893e-05
DDO	-3.722e-01	8.870e-05
AC107031.1	-3.721e-01	7.911e-05
NACC2	-3.720e-01	7.953e-05
RASSF2	-3.719e-01	8.014e-05
LSP1	-3.718e-01	8.061e-05
AL357054.4	-3.718e-01	9.044e-05
ZNF366	-3.717e-01	8.091e-05
BST1	-3.715e-01	8.146e-05
CASP10	-3.715e-01	8.179e-05
MMP23B	-3.715e-01	9.160e-05
SLC39A13	-3.714e-01	8.188e-05
ZNF385D	-3.714e-01	9.202e-05
MS4A2	-3.714e-01	9.214e-05
KRT8P48	-3.713e-01	8.220e-05
IGLV3-12	-3.713e-01	8.249e-05
ASPN	-3.713e-01	8.256e-05
RBMS3-AS1	-3.712e-01	8.259e-05
ZNF831	-3.712e-01	8.282e-05
TRGV2	-3.712e-01	9.277e-05
GLT8D2	-3.711e-01	8.300e-05
AC093772.1	-3.710e-01	8.356e-05
SHC3	-3.710e-01	9.357e-05
TMEM156	-3.710e-01	9.370e-05
AC120193.1	-3.709e-01	8.379e-05
CDH23	-3.709e-01	9.404e-05
FAM20C	-3.708e-01	8.445e-05
PRKCB	-3.707e-01	8.481e-05
RAB43	-3.706e-01	8.503e-05
FAM174A	-3.706e-01	8.503e-05
ARHGAP45	-3.705e-01	8.553e-05
WBP2NL	-3.705e-01	8.556e-05
GLP2R	-3.705e-01	8.562e-05
MPO	-3.704e-01	8.583e-05
RN7SL124P	-3.704e-01	8.587e-05
STK17A	-3.703e-01	8.641e-05
AC008937.2	-3.703e-01	9.680e-05
TRBV25-1	-3.702e-01	8.671e-05
PKIG	-3.702e-01	8.674e-05
LINC00944	-3.702e-01	8.693e-05
AC092145.1	-3.702e-01	8.693e-05
TSC22D1	-3.701e-01	8.724e-05
IGHV1-69D	-3.701e-01	8.734e-05
NRIP1	-3.700e-01	8.773e-05
CASP1	-3.699e-01	8.803e-05
AC108463.2	-3.698e-01	8.858e-05
AP000224.1	-3.698e-01	9.887e-05
AC103858.1	-3.697e-01	8.871e-05
SERPINA1	-3.697e-01	8.908e-05
IRF1	-3.696e-01	8.926e-05
GZMM	-3.696e-01	8.928e-05
SH3KBP1	-3.696e-01	8.934e-05
TRPV2	-3.696e-01	8.950e-05
SAA1	-3.696e-01	9.999e-05
OR52B5P	-3.696e-01	1.000e-04
CREBL2	-3.695e-01	8.958e-05
VAV1	-3.695e-01	8.959e-05
RPS17P13	-3.695e-01	8.964e-05
TRGV8	-3.694e-01	9.003e-05
KCNQ1	-3.647e-01	1.125e-04
IL10	-3.647e-01	1.125e-04
ANTXR1	-3.647e-01	1.125e-04
NFKB1	-3.647e-01	1.127e-04
RN7SKP56	-3.646e-01	1.127e-04
NINJ1	-3.646e-01	1.130e-04
LINC02273	-3.646e-01	1.130e-04
MEDAG	-3.646e-01	1.253e-04
XAF1	-3.643e-01	1.147e-04
AL353149.1	-3.642e-01	1.150e-04
FNBP1	-3.642e-01	1.152e-04
ARRDC3-AS1	-3.641e-01	1.154e-04
NCF1	-3.641e-01	1.283e-04
AC021016.1	-3.641e-01	1.285e-04
FSTL1	-3.640e-01	1.163e-04
CARD11	-3.640e-01	1.163e-04
AC016405.1	-3.640e-01	1.288e-04
LIPC	-3.640e-01	1.289e-04
AFF1	-3.639e-01	1.165e-04
TPK1	-3.639e-01	1.165e-04
PEG3	-3.639e-01	1.294e-04
SLC43A2	-3.637e-01	1.175e-04
TRBV6-6	-3.637e-01	1.178e-04
ACTG2	-3.637e-01	1.305e-04
CLEC2B	-3.637e-01	1.309e-04
EFEMP1	-3.635e-01	1.189e-04
TRGC2	-3.635e-01	1.190e-04
AL132857.1	-3.635e-01	1.190e-04
LINC00892	-3.635e-01	1.191e-04
BNIP3P4	-3.635e-01	1.191e-04
ELL2	-3.634e-01	1.193e-04
AC092916.2	-3.634e-01	1.195e-04
ST8SIA4	-3.634e-01	1.197e-04
AC005070.3	-3.634e-01	1.325e-04
JAK3	-3.633e-01	1.199e-04
AL445523.1	-3.632e-01	1.207e-04
CABP4	-3.632e-01	1.336e-04
HLA-DOA	-3.631e-01	1.211e-04
SMIM33	-3.631e-01	1.211e-04
CCBE1	-3.631e-01	1.340e-04
PGR-AS1	-3.630e-01	1.216e-04
AC107982.3	-3.630e-01	1.349e-04
AC108206.2	-3.629e-01	1.220e-04
CTSK	-3.629e-01	1.221e-04
MACF1	-3.629e-01	1.223e-04
RIPOR3	-3.627e-01	1.234e-04
TGFBI	-3.627e-01	1.369e-04
STIMATE	-3.626e-01	1.237e-04
GPC6-AS1	-3.626e-01	1.239e-04
MRAS	-3.625e-01	1.243e-04
AC243960.1	-3.625e-01	1.243e-04
LPAR4	-3.625e-01	1.381e-04
ASPA	-3.624e-01	1.252e-04
PAG1	-3.624e-01	1.254e-04
PTPRCAP	-3.624e-01	1.254e-04
RGS17P1	-3.624e-01	1.386e-04
AC006511.6	-3.623e-01	1.255e-04
TRAF5	-3.623e-01	1.257e-04
AC097634.3	-3.623e-01	1.257e-04
MAGEL2	-3.622e-01	1.261e-04
BATF	-3.622e-01	1.401e-04
SULF1	-3.621e-01	1.268e-04
IRAK3	-3.620e-01	1.272e-04
IFNGR2	-3.620e-01	1.273e-04
AC233976.2	-3.620e-01	1.274e-04
CD300LF	-3.620e-01	1.409e-04
PKDCC	-3.620e-01	1.411e-04
SAA2	-3.619e-01	1.419e-04
AL162727.3	-3.618e-01	1.287e-04
LOXL1	-3.617e-01	1.291e-04
SORBS1	-3.617e-01	1.292e-04
CPEB2	-3.616e-01	1.298e-04
RYR3	-3.616e-01	1.434e-04
SYTL2	-3.615e-01	1.304e-04
MR1	-3.615e-01	1.304e-04
SERPINB9P1	-3.615e-01	1.444e-04
FCRL1	-3.614e-01	1.308e-04
AC007608.1	-3.614e-01	1.311e-04
AC114490.3	-3.613e-01	1.313e-04
AQP1	-3.612e-01	1.321e-04
RNPC3	-3.612e-01	1.322e-04
SPIB	-3.612e-01	1.322e-04
LRRN4CL	-3.612e-01	1.460e-04
RAD17P2	-3.611e-01	1.329e-04
HTR1F	-3.611e-01	1.330e-04
AL590764.2	-3.610e-01	1.333e-04
AC090877.2	-3.610e-01	1.477e-04
LINC00710	-3.609e-01	1.338e-04
RASGRP2	-3.609e-01	1.341e-04
IFITM3	-3.609e-01	1.341e-04
MIR3142HG	-3.609e-01	1.483e-04
RRN3P2	-3.608e-01	1.346e-04
AC024145.1	-3.608e-01	1.347e-04
ZBP1	-3.608e-01	1.349e-04
IGF1	-3.608e-01	1.492e-04
AC003077.1	-3.608e-01	1.492e-04
SLC22A18AS	-3.607e-01	1.351e-04
SELP	-3.607e-01	1.493e-04
CD247	-3.607e-01	1.497e-04
ITGB1	-3.606e-01	1.357e-04
AC025040.1	-3.606e-01	1.360e-04
KLHL6	-3.606e-01	1.361e-04
PSMD6-AS2	-3.606e-01	1.503e-04
SPATA13	-3.605e-01	1.364e-04
NTRK3	-3.605e-01	1.366e-04
TRBV12-4	-3.604e-01	1.370e-04
RIPK3	-3.604e-01	1.373e-04
CD48	-3.603e-01	1.378e-04
GLRA3	-3.602e-01	1.384e-04
AL031595.1	-3.602e-01	1.388e-04
GPR155	-3.601e-01	1.392e-04
AL365272.1	-3.601e-01	1.393e-04
SIGLEC9	-3.601e-01	1.533e-04
INPP4B	-3.600e-01	1.394e-04
RPS12P5	-3.600e-01	1.395e-04
AL136988.2	-3.600e-01	1.395e-04
GOLGA8M	-3.600e-01	1.396e-04
AC145098.1	-3.600e-01	1.396e-04
AL359762.3	-3.599e-01	1.406e-04
IGFBP4	-3.598e-01	1.410e-04
CCDC92	-3.597e-01	1.415e-04
TXNDC11	-3.597e-01	1.418e-04
PDGFRL	-3.597e-01	1.565e-04
AC116428.1	-3.596e-01	1.421e-04
ALDH3B1	-3.596e-01	1.422e-04
AC008629.1	-3.595e-01	1.427e-04
GOLGA8IP	-3.595e-01	1.427e-04
AL138999.1	-3.595e-01	1.431e-04
AC025809.2	-3.595e-01	1.431e-04
CXCR5	-3.595e-01	1.433e-04
KCNE4	-3.595e-01	1.575e-04
CCDC141	-3.594e-01	1.587e-04
AL451123.2	-3.593e-01	1.443e-04
PRELP	-3.590e-01	1.461e-04
RHOH	-3.590e-01	1.462e-04
MS4A4A	-3.589e-01	1.471e-04
AC074024.1	-3.589e-01	1.471e-04
UTRN	-3.588e-01	1.476e-04
OR52B6	-3.588e-01	1.479e-04
CRTAM	-3.588e-01	1.630e-04
AC135507.1	-3.588e-01	1.631e-04
AC016717.2	-3.587e-01	1.480e-04
LATS2	-3.587e-01	1.482e-04
DENND3	-3.587e-01	1.484e-04
BLK	-3.587e-01	1.484e-04
AC090971.5	-3.587e-01	1.638e-04
CTSB	-3.586e-01	1.488e-04
HEXB	-3.586e-01	1.490e-04
LINC01624	-3.586e-01	1.490e-04
ORAI2	-3.585e-01	1.493e-04
OR2I1P	-3.584e-01	1.655e-04
PAX5	-3.583e-01	1.514e-04
C1QTNF6	-3.583e-01	1.663e-04
SLC30A7	-3.582e-01	1.515e-04
MORF4L1P5	-3.582e-01	1.520e-04
DENND2B	-3.581e-01	1.521e-04
MIR31HG	-3.581e-01	1.524e-04
EPAS1	-3.581e-01	1.526e-04
RAB33A	-3.580e-01	1.531e-04
CPA3	-3.580e-01	1.531e-04
SULT1C2P1	-3.580e-01	1.687e-04
RN7SL288P	-3.579e-01	1.536e-04
ADGRE5	-3.579e-01	1.540e-04
AL135818.1	-3.579e-01	1.692e-04
AC007750.1	-3.579e-01	1.693e-04
AC024598.1	-3.577e-01	1.550e-04
NDNF	-3.577e-01	1.552e-04
AOX1	-3.577e-01	1.710e-04
AL137186.2	-3.577e-01	1.712e-04
AL645768.1	-3.577e-01	1.713e-04
PCDHGA9	-3.575e-01	1.565e-04
AC008814.1	-3.574e-01	1.573e-04
MSRB2	-3.574e-01	1.575e-04
ZMYND15	-3.574e-01	1.732e-04
LINC02325	-3.574e-01	1.735e-04
AC063949.2	-3.573e-01	1.578e-04
TP53INP1	-3.573e-01	1.583e-04
IFNE	-3.571e-01	1.596e-04
TRAV22	-3.570e-01	1.601e-04
AC084064.1	-3.570e-01	1.603e-04
PPP3CA	-3.570e-01	1.604e-04
HAUS4P1	-3.570e-01	1.605e-04
AC023051.2	-3.570e-01	1.605e-04
RTEL1P1	-3.570e-01	1.766e-04
RHOBTB2	-3.569e-01	1.610e-04
AL139093.1	-3.569e-01	1.610e-04
HTR2A	-3.569e-01	1.611e-04
CPZ	-3.569e-01	1.771e-04
LILRB2	-3.568e-01	1.615e-04
POM121L1P	-3.568e-01	1.615e-04
AC087854.2	-3.568e-01	1.615e-04
PIK3CD	-3.568e-01	1.616e-04
FCGR2C	-3.567e-01	1.621e-04
AC007608.4	-3.567e-01	1.624e-04
RBBP8P1	-3.567e-01	1.625e-04
VMP1	-3.567e-01	1.626e-04
AC002070.1	-3.567e-01	1.628e-04
GAPLINC	-3.567e-01	1.784e-04
HVCN1	-3.566e-01	1.633e-04
SUSD3	-3.566e-01	1.798e-04
DYRK3	-3.565e-01	1.637e-04
COL6A2	-3.565e-01	1.639e-04
ENOX1-AS1	-3.565e-01	1.640e-04
INMT	-3.565e-01	1.640e-04
GPR55	-3.565e-01	1.641e-04
NLRC3	-3.564e-01	1.647e-04
AL450344.1	-3.564e-01	1.650e-04
ARL11	-3.564e-01	1.809e-04
SKAP2	-3.563e-01	1.653e-04
FGF18	-3.563e-01	1.657e-04
LINC00841	-3.562e-01	1.664e-04
ACKR1	-3.562e-01	1.827e-04
ZNF264	-3.561e-01	1.670e-04
GPX3	-3.561e-01	1.671e-04
RN7SL418P	-3.560e-01	1.675e-04
RBMS1	-3.560e-01	1.677e-04
AC090948.2	-3.560e-01	1.679e-04
AC010883.3	-3.560e-01	1.844e-04
AC091059.2	-3.560e-01	1.846e-04
HNRNPA3P7	-3.559e-01	1.683e-04
TNFRSF14-AS1	-3.559e-01	1.850e-04
SYNC	-3.558e-01	1.691e-04
AC121338.1	-3.558e-01	1.691e-04
SLC6A1	-3.558e-01	1.862e-04
JHY	-3.558e-01	1.863e-04
CDC42EP5	-3.557e-01	1.701e-04
LINC02669	-3.557e-01	1.864e-04
TOMM40P4	-3.557e-01	1.866e-04
PTGES3P1	-3.557e-01	1.866e-04
KRBOX1	-3.556e-01	1.704e-04
CCL2	-3.556e-01	1.708e-04
AL589993.1	-3.556e-01	1.879e-04
AC087286.1	-3.555e-01	1.713e-04
AL031733.2	-3.555e-01	1.718e-04
CNOT6LP1	-3.555e-01	1.881e-04
SIPA1	-3.554e-01	1.721e-04
DHRS12	-3.554e-01	1.726e-04
ASS1P8	-3.553e-01	1.727e-04
AC097375.1	-3.553e-01	1.728e-04
AC099063.1	-3.553e-01	1.733e-04
MMRN1	-3.553e-01	1.734e-04
RORB	-3.552e-01	1.905e-04
AC010609.1	-3.551e-01	1.745e-04
TGFB1I1	-3.551e-01	1.748e-04
NIBAN1	-3.550e-01	1.756e-04
EMB	-3.549e-01	1.765e-04
HAR1A	-3.549e-01	1.766e-04
DOK6	-3.549e-01	1.935e-04
LY75	-3.548e-01	1.770e-04
AC138932.4	-3.548e-01	1.944e-04
AC110795.1	-3.547e-01	1.777e-04
AC026427.2	-3.547e-01	1.778e-04
MRC1	-3.546e-01	1.784e-04
AC010468.1	-3.546e-01	1.787e-04
AL445426.1	-3.546e-01	1.959e-04
MAN2B2	-3.545e-01	1.793e-04
EVL	-3.545e-01	1.795e-04
ATP1A4	-3.545e-01	1.798e-04
CD7	-3.544e-01	1.802e-04
SEPTIN6	-3.544e-01	1.806e-04
COL5A1	-3.544e-01	1.806e-04
TMEM163	-3.543e-01	1.807e-04
AL157402.2	-3.543e-01	1.807e-04
CLEC11A	-3.543e-01	1.810e-04
AC015819.1	-3.543e-01	1.987e-04
AC048341.1	-3.542e-01	1.815e-04
TMEM140	-3.542e-01	1.819e-04
NR2F2-AS1	-3.542e-01	1.821e-04
AZIN1-AS1	-3.542e-01	1.996e-04
AC108472.1	-3.541e-01	1.828e-04
P2RY6	-3.541e-01	2.000e-04
HERPUD1	-3.540e-01	1.836e-04
CTSH	-3.540e-01	1.837e-04
AC009093.6	-3.540e-01	1.837e-04
ST3GAL5	-3.539e-01	1.843e-04
FAM78A	-3.539e-01	1.843e-04
CD6	-3.539e-01	2.022e-04
OR7E13P	-3.539e-01	2.022e-04
AC099066.2	-3.539e-01	2.022e-04
AP005131.7	-3.539e-01	2.025e-04
UBL3	-3.538e-01	1.850e-04
TNFRSF13B	-3.538e-01	2.030e-04
SOD2P1	-3.537e-01	1.857e-04
TRIM38	-3.537e-01	1.861e-04
OR52H1	-3.536e-01	2.050e-04
MMP14	-3.534e-01	1.882e-04
SLC40A1	-3.533e-01	1.894e-04
HECW1-IT1	-3.533e-01	1.894e-04
ZC3H12D	-3.533e-01	1.897e-04
CFAP221	-3.532e-01	1.899e-04
AL450352.1	-3.532e-01	1.900e-04
AC007342.6	-3.531e-01	1.911e-04
AL136090.2	-3.531e-01	1.914e-04
SELENOP	-3.530e-01	1.918e-04
ANO3	-3.530e-01	1.919e-04
ENTPD7	-3.530e-01	1.921e-04
TSHZ3	-3.530e-01	1.922e-04
LCK	-3.530e-01	1.923e-04
PLXNA4	-3.530e-01	1.924e-04
AP000897.2	-3.528e-01	1.934e-04
HLA-C	-4.216e-01	6.096e-06
RPL24P8	-4.215e-01	6.141e-06
GOLGA5P1	-4.214e-01	7.593e-06
INPP1	-4.213e-01	6.231e-06
DSE	-4.212e-01	6.247e-06
AL356124.1	-4.212e-01	7.642e-06
ANXA5	-4.209e-01	6.349e-06
AC026894.3	-4.209e-01	6.351e-06
CALD1	-4.209e-01	6.363e-06
THBS2	-4.208e-01	6.398e-06
AC008625.1	-4.207e-01	6.438e-06
TMEM71	-4.206e-01	6.458e-06
AC074134.1	-4.205e-01	6.508e-06
KRT18P60	-4.205e-01	6.511e-06
AIM2	-4.204e-01	6.520e-06
PTPRC	-4.204e-01	6.533e-06
AL645939.2	-4.204e-01	6.540e-06
SIRPB2	-4.202e-01	6.590e-06
CD302	-4.202e-01	6.626e-06
C1RL	-4.200e-01	6.699e-06
RPL23AP1	-4.199e-01	6.722e-06
KDELR3	-4.199e-01	6.723e-06
PDGFRB	-4.198e-01	6.751e-06
TRAF3IP3	-4.198e-01	6.759e-06
ACAP1	-4.198e-01	6.763e-06
PDCD1LG2	-4.197e-01	6.782e-06
IMPG2	-4.195e-01	8.386e-06
GATA3	-4.193e-01	6.961e-06
KIF4CP	-4.191e-01	7.018e-06
BTN3A2	-4.190e-01	7.077e-06
STXBP5-AS1	-4.190e-01	8.631e-06
AC022467.1	-4.189e-01	7.108e-06
APOL6	-4.188e-01	7.153e-06
RHOJ	-4.188e-01	8.717e-06
CD86	-4.187e-01	7.187e-06
AC103591.4	-4.187e-01	7.198e-06
CD93	-4.187e-01	7.201e-06
AC068580.4	-4.187e-01	8.763e-06
PRXL2C	-4.185e-01	7.255e-06
PXK	-4.184e-01	7.319e-06
ISLR	-4.184e-01	7.322e-06
CCDC80	-4.183e-01	7.326e-06
ZEB2-AS1	-4.183e-01	7.354e-06
NKD1	-4.183e-01	7.360e-06
SOD2	-4.181e-01	7.427e-06
ADGRL4	-4.179e-01	7.499e-06
AP001962.1	-4.179e-01	7.499e-06
SYT15	-4.179e-01	7.519e-06
LINC00968	-4.179e-01	9.122e-06
VN1R83P	-4.179e-01	9.131e-06
FAM133CP	-4.179e-01	9.146e-06
LNPEP	-4.177e-01	7.587e-06
AC009560.4	-4.177e-01	7.597e-06
SOD3	-4.177e-01	9.208e-06
AC016831.4	-4.176e-01	7.620e-06
RNF148	-4.174e-01	7.718e-06
ELMO1	-4.174e-01	7.734e-06
ARHGAP15	-4.172e-01	7.808e-06
FGF1	-4.172e-01	9.500e-06
ANKRD10	-4.171e-01	7.843e-06
NCAM2	-4.171e-01	7.849e-06
AGAP2	-4.170e-01	7.908e-06
GRAP	-4.169e-01	7.945e-06
CD28	-4.169e-01	7.949e-06
AL365273.1	-4.168e-01	7.977e-06
CDC42EP3	-4.167e-01	8.006e-06
AL158832.1	-4.167e-01	8.021e-06
PCED1B	-4.167e-01	8.031e-06
AC005998.1	-4.167e-01	8.037e-06
C1QTNF1	-4.166e-01	8.081e-06
ACOT9	-4.164e-01	8.150e-06
RHOU	-4.164e-01	8.166e-06
AC004847.1	-4.164e-01	9.893e-06
AC093535.2	-4.162e-01	1.001e-05
TLR2	-4.161e-01	8.291e-06
AC096921.1	-4.161e-01	8.297e-06
AL022722.1	-4.161e-01	1.004e-05
DIPK2B	-4.157e-01	8.474e-06
TMEM273	-4.156e-01	8.533e-06
AC007336.3	-4.155e-01	1.038e-05
CCR6	-4.154e-01	8.602e-06
FAM13A-AS1	-4.154e-01	8.634e-06
CD53	-4.153e-01	8.642e-06
PTGDS	-4.153e-01	8.676e-06
NAIPP3	-4.152e-01	1.053e-05
CCN2	-4.151e-01	8.739e-06
CARD8	-4.150e-01	8.789e-06
ERCC5	-4.150e-01	8.795e-06
SGMS2	-4.150e-01	8.826e-06
RUNX2	-4.149e-01	8.840e-06
GIMAP7	-4.149e-01	8.879e-06
HMCN1	-4.149e-01	8.881e-06
NPM1P11	-4.148e-01	8.906e-06
SIGLEC17P	-4.148e-01	8.918e-06
PALM2AKAP2	-4.148e-01	8.922e-06
BGN	-4.147e-01	8.942e-06
AC087286.4	-4.147e-01	8.963e-06
ARRDC5	-4.146e-01	8.987e-06
AKAP11	-4.146e-01	8.995e-06
SASH3	-4.146e-01	8.998e-06
Z82206.1	-3.694e-01	9.022e-05
PDLIM2	-3.694e-01	9.028e-05
SPTLC3	-3.694e-01	1.008e-04
DMGDH	-3.693e-01	9.066e-05
LTB	-3.692e-01	1.018e-04
AC108134.3	-3.692e-01	1.018e-04
SEPTIN2	-3.691e-01	9.144e-05
NPM1P52	-3.691e-01	9.161e-05
AC009319.1	-3.690e-01	9.181e-05
CCR1	-3.690e-01	9.191e-05
IL5	-3.690e-01	9.198e-05
LILRB1	-3.690e-01	1.027e-04
HCLS1	-3.689e-01	9.211e-05
EVI2B	-3.689e-01	9.235e-05
FBLN2	-3.688e-01	9.269e-05
ZNF486	-3.688e-01	9.285e-05
SLC15A3	-3.688e-01	9.295e-05
AL451067.1	-3.687e-01	9.299e-05
HLA-E	-3.687e-01	9.300e-05
LINC01278	-3.687e-01	9.333e-05
MPP1	-3.686e-01	9.350e-05
LRRC8C	-3.686e-01	9.373e-05
AC006369.1	-3.686e-01	1.044e-04
ZNF737	-3.686e-01	1.044e-04
AL445465.2	-3.685e-01	9.389e-05
AC011944.1	-3.685e-01	1.052e-04
RASSF1-AS1	-3.685e-01	1.053e-04
TAS2R41	-3.684e-01	9.450e-05
SH3D19	-3.684e-01	9.457e-05
AC005599.1	-3.684e-01	9.472e-05
SPATA1	-3.683e-01	9.498e-05
AC108463.3	-3.683e-01	1.060e-04
PTGS1	-3.683e-01	1.061e-04
LINC02126	-3.682e-01	9.530e-05
ACTR3C	-3.681e-01	9.603e-05
ADGRG5	-3.681e-01	9.604e-05
SP140	-3.679e-01	9.693e-05
AL356234.3	-3.679e-01	9.696e-05
MTND5P25	-3.678e-01	9.726e-05
CHI3L1	-3.678e-01	9.737e-05
PATL2	-3.678e-01	1.087e-04
C16orf89	-3.677e-01	9.767e-05
KCNA3	-3.677e-01	9.771e-05
TRBV20-1	-3.676e-01	9.830e-05
SLC7A7	-3.675e-01	9.848e-05
C4B	-3.675e-01	9.873e-05
RSU1	-3.674e-01	9.902e-05
AL157786.1	-3.673e-01	9.960e-05
AC068790.7	-3.672e-01	9.996e-05
CD55	-3.672e-01	1.001e-04
LINC00460	-3.672e-01	1.002e-04
HOXA5	-3.672e-01	1.113e-04
ALDH2	-3.671e-01	1.005e-04
SEC24A	-3.671e-01	1.005e-04
TBC1D20	-3.671e-01	1.005e-04
ST3GAL5-AS1	-3.671e-01	1.006e-04
AC002458.1	-3.671e-01	1.123e-04
NXPE1	-3.669e-01	1.013e-04
LINC01482	-3.668e-01	1.135e-04
DIO1	-3.667e-01	1.022e-04
MS4A1	-3.667e-01	1.139e-04
NTM	-3.666e-01	1.030e-04
LINC01140	-3.666e-01	1.145e-04
AC018362.1	-3.666e-01	1.146e-04
AL391832.3	-3.665e-01	1.035e-04
AL356273.6	-3.664e-01	1.038e-04
LTA	-3.664e-01	1.039e-04
ITIH1	-3.664e-01	1.040e-04
EPGN	-3.662e-01	1.047e-04
AC010245.2	-3.662e-01	1.047e-04
GNAI2	-3.661e-01	1.053e-04
IFNAR2	-3.660e-01	1.056e-04
F13A1	-3.660e-01	1.057e-04
ART3	-3.660e-01	1.057e-04
YPEL5	-3.660e-01	1.060e-04
FMNL1	-3.660e-01	1.060e-04
NFAM1	-3.658e-01	1.067e-04
ZNF423	-3.658e-01	1.187e-04
RASL12	-3.658e-01	1.188e-04
AC092652.2	-3.658e-01	1.191e-04
LINC01735	-3.657e-01	1.071e-04
CCM2	-3.657e-01	1.075e-04
TRBC1	-3.657e-01	1.191e-04
RPS3AP38	-3.657e-01	1.195e-04
ICAM3	-3.656e-01	1.076e-04
OSCAR	-3.656e-01	1.198e-04
AL021408.2	-3.655e-01	1.084e-04
BX322234.1	-3.654e-01	1.087e-04
AC099494.2	-3.654e-01	1.087e-04
CD40LG	-3.653e-01	1.093e-04
RGS3	-3.653e-01	1.093e-04
RGS18	-3.652e-01	1.099e-04
CRTAP	-3.650e-01	1.106e-04
ZMAT1	-3.650e-01	1.232e-04
EIF4E3	-3.649e-01	1.111e-04
LRRC25	-3.649e-01	1.114e-04
TPM1-AS	-3.649e-01	1.114e-04
TBC1D9	-3.649e-01	1.115e-04
EIF4E2	-3.648e-01	1.118e-04
MARCHF2	-3.647e-01	1.123e-04
SALL4P5	-3.528e-01	1.938e-04
MTCO2P11	-3.528e-01	1.938e-04
AL590704.1	-3.528e-01	1.939e-04
AC007336.2	-3.528e-01	1.940e-04
CHSY3	-3.528e-01	2.118e-04
PPP2R2B	-3.528e-01	2.120e-04
RN7SL172P	-3.527e-01	1.946e-04
RGN	-3.527e-01	2.130e-04
TNFAIP6	-3.526e-01	1.953e-04
GJB1	-3.525e-01	1.962e-04
AL022098.1	-3.525e-01	1.963e-04
AC006160.1	-3.525e-01	2.148e-04
PMEPA1	-3.524e-01	1.969e-04
HNRNPA1P3	-3.524e-01	1.971e-04
UBQLNL	-3.523e-01	1.979e-04
RN7SKP151	-3.523e-01	1.983e-04
AC022509.5	-3.522e-01	1.990e-04
AC092807.4	-3.522e-01	2.174e-04
INHBA-AS1	-3.521e-01	2.002e-04
CLK4	-3.520e-01	2.003e-04
LINC02544	-3.520e-01	2.005e-04
LINC01678	-3.520e-01	2.006e-04
AC105114.2	-3.520e-01	2.007e-04
APOBEC3C	-3.520e-01	2.008e-04
TLR9	-3.520e-01	2.010e-04
OLR1	-3.520e-01	2.011e-04
ITIH3	-3.520e-01	2.194e-04
IQSEC2	-3.520e-01	2.198e-04
AC009505.1	-3.519e-01	2.013e-04
TFPI	-3.518e-01	2.023e-04
LINC02334	-3.518e-01	2.023e-04
JPH2	-3.518e-01	2.212e-04
AL137847.1	-3.518e-01	2.214e-04
CD79B	-3.518e-01	2.218e-04
PDE4B	-3.517e-01	2.033e-04
LINC00494	-3.517e-01	2.034e-04
BIRC3	-3.517e-01	2.035e-04
NTN4	-3.517e-01	2.038e-04
FAM237B	-3.517e-01	2.038e-04
SIGLEC5	-3.516e-01	2.040e-04
Z97353.1	-3.516e-01	2.046e-04
OSMR-AS1	-3.516e-01	2.236e-04
AL133517.1	-3.515e-01	2.050e-04
FCGR2B	-3.515e-01	2.056e-04
AC055839.2	-3.515e-01	2.241e-04
AL645933.4	-3.515e-01	2.243e-04
ZNF33BP1	-3.515e-01	2.246e-04
FZD4	-3.514e-01	2.064e-04
NCR3	-3.514e-01	2.065e-04
TPM1	-3.513e-01	2.071e-04
FAM124B	-3.513e-01	2.263e-04
THY1	-3.512e-01	2.076e-04
LILRA1	-3.512e-01	2.079e-04
HIGD1AP11	-3.512e-01	2.079e-04
SLC38A5	-3.512e-01	2.272e-04
PIGR	-3.511e-01	2.086e-04
AC016831.1	-3.511e-01	2.087e-04
SHE	-3.511e-01	2.088e-04
AC007611.1	-3.511e-01	2.088e-04
ST6GALNAC6	-3.511e-01	2.089e-04
KIF26B	-3.511e-01	2.091e-04
ZNF540	-3.511e-01	2.093e-04
COL8A2	-3.510e-01	2.100e-04
LINC02390	-3.508e-01	2.113e-04
SNX25	-3.508e-01	2.115e-04
ADORA3	-3.508e-01	2.310e-04
AC133644.1	-3.508e-01	2.312e-04
IGFLR1	-3.508e-01	2.313e-04
AC009229.3	-3.507e-01	2.124e-04
AC018647.1	-3.506e-01	2.139e-04
IFNGR1	-3.505e-01	2.142e-04
CNN1	-3.505e-01	2.340e-04
AC051619.4	-3.505e-01	2.344e-04
AC093484.1	-3.504e-01	2.153e-04
SNX30	-3.504e-01	2.158e-04
Z99289.1	-3.503e-01	2.166e-04
AC060766.5	-3.503e-01	2.364e-04
COL3A1	-3.502e-01	2.172e-04
PPP3CC	-3.502e-01	2.175e-04
CCR2	-3.502e-01	2.178e-04
AC022898.2	-3.502e-01	2.375e-04
AC099509.1	-3.501e-01	2.184e-04
RSPO3	-3.501e-01	2.187e-04
KLHDC10	-3.501e-01	2.189e-04
SMIM35	-3.500e-01	2.194e-04
AL162586.2	-3.500e-01	2.391e-04
AC012076.2	-3.500e-01	2.399e-04

## Sheet: Suppl. table 4
Supplementary table 4. Comparison of hsa-miR-301a-3p target lists in LUSC (miRDB, LinkedOmics and UALCAN databases)
	Tool used for comparision:	http://nemates.org/MA/progs/Compare.html
Genes shared by suppl. tables 2 and 3	Connection to patient smoking status (UALCAN database)
AR	No
CD69	No
CYSLTR1	No
EIF4E2	No
ESR1	No
FIBIN	No
IGF1	No
IRF1	Yes
ITPR1	No
LY75	No
MDFIC	No
NACC2	No
RAI2	No
SAR1B	No
SECISBP2L	No
SH3D19	No
SULF1	No
TGFBR2	No
ZBTB20	No

## Sheet: Suppl. table 5
Supplementary table 5. Genes of top mRNAs negatively correlating with IRF1 mRNA in LUSC (LinkedOmics database)
Target Gene/Attribute	Spearman Correlation	P-value
PSMB9	8.561e-01	3.451e-145
APOL3	8.498e-01	6.822e-141
GBP4	8.456e-01	4.119e-138
TAP1	8.223e-01	3.039e-124
NKG7	8.202e-01	3.904e-123
GBP1	8.050e-01	3.029e-115
PSMB10	7.996e-01	1.350e-112
HLA-B	7.974e-01	1.610e-111
APOL6	7.974e-01	1.625e-111
FASLG	7.944e-01	4.237e-110
HLA-F	7.939e-01	6.709e-110
PRF1	7.919e-01	5.936e-109
GZMH	7.859e-01	2.909e-106
SLA2	7.846e-01	1.145e-105
CXCR6	7.831e-01	5.061e-105
CCL4	7.824e-01	1.023e-104
UBE2L6	7.814e-01	3.002e-104
CD2	7.807e-01	5.872e-104
CD8A	7.793e-01	2.435e-103
GZMA	7.787e-01	4.522e-103
CD3D	7.775e-01	1.372e-102
LAG3	7.753e-01	1.227e-101
C5orf56	7.750e-01	1.654e-101
IL15RA	7.711e-01	6.825e-100
CD3E	7.701e-01	1.678e-99
SIRPG	7.677e-01	1.753e-98
IL12RB1	7.660e-01	8.431e-98
IFNG	7.650e-01	2.045e-97
CCL5	7.620e-01	3.308e-96
GZMB	7.609e-01	8.508e-96
B2M	7.588e-01	5.890e-95
BATF2	7.572e-01	2.367e-94
CXCL10	7.534e-01	6.767e-93
PSMB8	7.533e-01	7.193e-93
PDCD1	7.523e-01	1.808e-92
CD7	7.495e-01	1.892e-91
CD247	7.459e-01	4.081e-90
BTN3A3	7.456e-01	5.481e-90
UBASH3A	7.443e-01	1.612e-89
STAT1	7.422e-01	8.844e-89
KLRK1	7.382e-01	2.423e-87
CXCR3	7.370e-01	6.091e-87
HLA-E	7.368e-01	7.461e-87
IL2RB	7.365e-01	8.982e-87
HLA-C	7.348e-01	3.676e-86
CXCL9	7.345e-01	4.433e-86
RARRES3	7.344e-01	4.856e-86
UBA7	7.310e-01	7.326e-85
GBP5	7.296e-01	2.129e-84
SAMD9L	7.273e-01	1.325e-83
ETV7	7.242e-01	1.359e-82
EPSTI1	7.234e-01	2.538e-82
CXCL11	7.234e-01	2.586e-82
CD96	7.206e-01	2.197e-81
HLA-A	7.202e-01	2.780e-81
ICOS	7.201e-01	3.059e-81
TIGIT	7.200e-01	3.398e-81
CCR5	7.199e-01	3.664e-81
PTPN22	7.166e-01	4.192e-80
CD74	7.151e-01	1.243e-79
NLRC5	7.142e-01	2.489e-79
TBC1D10C	7.126e-01	7.490e-79
LAP3	7.113e-01	1.976e-78
CD3G	7.088e-01	1.212e-77
UBD	7.083e-01	1.727e-77
BTN3A1	7.071e-01	3.888e-77
IL21R	7.060e-01	8.863e-77
IL2RG	7.043e-01	2.917e-76
TRIM22	7.038e-01	4.057e-76
KLRD1	7.035e-01	5.112e-76
CST7	7.034e-01	5.434e-76
TBX21	7.026e-01	9.329e-76
SLC15A3	7.021e-01	1.352e-75
PYHIN1	7.013e-01	2.230e-75
HCST	7.011e-01	2.683e-75
GIMAP5	7.008e-01	3.322e-75
ZNF683	7.006e-01	3.709e-75
PTPRCAP	7.004e-01	4.188e-75
CRTAM	6.988e-01	1.241e-74
LCK	6.976e-01	2.904e-74
ITGB7	6.974e-01	3.216e-74
CTSW	6.971e-01	3.894e-74
CTLA4	6.969e-01	4.665e-74
SH2D1A	6.969e-01	4.693e-74
CORO1A	6.959e-01	8.789e-74
CIITA	6.951e-01	1.556e-73
CD6	6.950e-01	1.692e-73
LCP2	6.937e-01	4.059e-73
ABI3	6.930e-01	6.538e-73
IL18BP	6.922e-01	1.069e-72
GNLY	6.911e-01	2.206e-72
HLA-DRA	6.873e-01	2.761e-71
GBP2	6.865e-01	4.700e-71
SIT1	6.859e-01	6.627e-71
IL15	6.855e-01	8.958e-71
ITK	6.852e-01	1.063e-70
CD244	6.847e-01	1.442e-70
HLA-DMA	6.845e-01	1.691e-70
LTA	6.834e-01	3.413e-70
HLA-DPA1	6.832e-01	3.854e-70
GPR174	6.823e-01	6.912e-70
GIMAP2	6.821e-01	7.846e-70
SASH3	6.813e-01	1.308e-69
PSME2	6.808e-01	1.821e-69
GPR18	6.803e-01	2.417e-69
IL18RAP	6.799e-01	3.050e-69
TRAF3IP3	6.784e-01	8.151e-69
ARHGAP9	6.783e-01	8.831e-69
KLRC2	6.781e-01	9.837e-69
IDO1	6.767e-01	2.357e-68
GNGT2	6.757e-01	4.286e-68
GIMAP4	6.755e-01	4.850e-68
ACAP1	6.754e-01	5.113e-68
ITGAL	6.735e-01	1.692e-67
BATF	6.735e-01	1.697e-67
WARS	6.725e-01	3.208e-67
JAKMIP1	6.706e-01	1.035e-66
FAM26F	6.701e-01	1.360e-66
IFI30	6.700e-01	1.442e-66
HLA-DMB	6.699e-01	1.567e-66
GPR171	6.668e-01	1.018e-65
KLRC3	6.653e-01	2.481e-65
HLA-H	6.652e-01	2.626e-65
HAVCR2	6.640e-01	5.374e-65
SEPT1	6.628e-01	1.106e-64
CXCR2P1	6.616e-01	2.277e-64
SP140	6.614e-01	2.506e-64
TARP	6.611e-01	3.042e-64
PTPN7	6.601e-01	5.383e-64
CTSS	6.601e-01	5.431e-64
C1QA	6.599e-01	5.977e-64
HLA-DPB1	6.598e-01	6.474e-64
TRAT1	6.595e-01	7.430e-64
TNFRSF1B	6.589e-01	1.047e-63
CYTH4	6.589e-01	1.086e-63
SLAMF1	6.587e-01	1.175e-63
ZBP1	6.586e-01	1.287e-63
PTPRC	6.586e-01	1.298e-63
TMEM229B	6.582e-01	1.609e-63
GIMAP7	6.579e-01	1.878e-63
IL32	6.579e-01	1.935e-63
SNX20	6.576e-01	2.341e-63
TNFSF13B	6.574e-01	2.521e-63
SCML4	6.565e-01	4.363e-63
TNFRSF9	6.560e-01	5.711e-63
BTN3A2	6.555e-01	7.737e-63
P2RY10	6.549e-01	1.111e-62
SLAMF6	6.546e-01	1.316e-62
TNFAIP8L2	6.544e-01	1.445e-62
TAPBPL	6.534e-01	2.576e-62
WAS	6.533e-01	2.694e-62
GZMK	6.518e-01	6.355e-62
FLT3LG	6.518e-01	6.548e-62
GPR65	6.515e-01	7.349e-62
SIGLEC10	6.499e-01	1.827e-61
SLFN12L	6.493e-01	2.572e-61
ACSL5	6.492e-01	2.829e-61
NCF1	6.491e-01	2.948e-61
CD53	6.483e-01	4.597e-61
CD5	6.481e-01	4.987e-61
IFIT3	6.448e-01	3.205e-60
CD48	6.444e-01	3.945e-60
TMIGD2	6.444e-01	4.064e-60
KLRC1	6.436e-01	6.358e-60
LILRB2	6.426e-01	1.060e-59
PSME1	6.420e-01	1.460e-59
SLAMF8	6.419e-01	1.579e-59
ARHGDIB	6.419e-01	1.591e-59
SAMSN1	6.407e-01	3.003e-59
HCP5	6.407e-01	3.013e-59
NLRC3	6.407e-01	3.072e-59
TAP2	6.402e-01	3.889e-59
ABCD2	6.401e-01	4.214e-59
FCER1G	6.381e-01	1.229e-58
SELPLG	6.380e-01	1.278e-58
LPXN	6.379e-01	1.356e-58
ZAP70	6.378e-01	1.468e-58
KIR2DL4	6.374e-01	1.841e-58
FGL2	6.366e-01	2.756e-58
NCF4	6.363e-01	3.334e-58
LILRB1	6.354e-01	5.225e-58
LAT2	6.352e-01	5.902e-58
TRIM21	6.349e-01	6.785e-58
FCGR1B	6.346e-01	8.163e-58
CD80	6.334e-01	1.486e-57
PARP14	6.334e-01	1.550e-57
FYB	6.328e-01	2.047e-57
CD226	6.324e-01	2.566e-57
TAGAP	6.316e-01	3.870e-57
GIMAP6	6.310e-01	5.443e-57
C1QC	6.305e-01	6.892e-57
DOK2	6.305e-01	7.108e-57
IL10RA	6.299e-01	9.574e-57
BIN2	6.294e-01	1.244e-56
NCKAP1L	6.284e-01	2.095e-56
C1QB	6.281e-01	2.395e-56
AIF1	6.281e-01	2.493e-56
KLRB1	6.279e-01	2.671e-56
RASAL3	6.277e-01	2.951e-56
GMFG	6.272e-01	3.890e-56
RHOH	6.272e-01	3.902e-56
NCF1C	6.271e-01	4.155e-56
FCGR1A	6.270e-01	4.348e-56
GIMAP1	6.268e-01	4.915e-56
FERMT3	6.264e-01	5.777e-56
FGD2	6.254e-01	9.781e-56
ARHGAP15	6.250e-01	1.243e-55
HLA-DRB1	6.243e-01	1.728e-55
SPN	6.239e-01	2.149e-55
IRF8	6.235e-01	2.663e-55
BIRC3	6.229e-01	3.594e-55
FCRL6	6.225e-01	4.458e-55
VAMP5	6.217e-01	6.698e-55
INPP5D	6.215e-01	7.082e-55
C19orf38	6.215e-01	7.185e-55
FOXP3	6.207e-01	1.086e-54
IL4I1	6.202e-01	1.402e-54
IFI35	6.201e-01	1.446e-54
XAF1	6.200e-01	1.523e-54
DOCK8	6.196e-01	1.932e-54
GRAP2	6.193e-01	2.186e-54
SUSD3	6.192e-01	2.340e-54
LOC100188949	6.185e-01	3.360e-54
CD86	6.181e-01	4.101e-54
RCSD1	6.180e-01	4.207e-54
SLAMF7	6.177e-01	4.797e-54
LST1	6.175e-01	5.371e-54
SLC7A7	6.174e-01	5.759e-54
TIFAB	6.168e-01	7.795e-54
GVIN1	6.165e-01	9.032e-54
GPSM3	6.164e-01	9.147e-54
CCL4L2	6.160e-01	1.159e-53
C16orf54	6.149e-01	1.936e-53
EBI3	6.135e-01	4.005e-53
SPI1	6.132e-01	4.469e-53
KIAA0748	6.132e-01	4.535e-53
SAMD3	6.132e-01	4.584e-53
LAPTM5	6.130e-01	5.025e-53
SLA	6.121e-01	7.775e-53
NCF1B	6.116e-01	1.002e-52
CD300LF	6.075e-01	7.198e-52
PLEK	6.074e-01	7.793e-52
MYO1F	6.065e-01	1.208e-51
HLA-DOA	6.056e-01	1.825e-51
CXorf21	6.054e-01	1.991e-51
CD69	6.051e-01	2.319e-51
CYBB	6.034e-01	5.197e-51
MIR155HG	6.032e-01	5.772e-51
IL9R	6.027e-01	7.370e-51
S1PR4	6.026e-01	7.690e-51
CD4	6.025e-01	8.081e-51
EVI2B	6.020e-01	1.001e-50
IFIH1	6.016e-01	1.196e-50
CYTIP	6.015e-01	1.313e-50
C10orf54	6.013e-01	1.388e-50
SP100	6.012e-01	1.501e-50
APOBEC3G	6.005e-01	2.080e-50
CD27	6.004e-01	2.188e-50
CD72	6.003e-01	2.254e-50
IL16	6.000e-01	2.549e-50
APBB1IP	6.000e-01	2.565e-50
FCGR1C	5.997e-01	2.927e-50
DOCK2	5.992e-01	3.808e-50
SECTM1	5.992e-01	3.845e-50
LOC100233209	5.989e-01	4.407e-50
GZMM	5.988e-01	4.576e-50
IKZF1	5.984e-01	5.502e-50
STAT5A	5.974e-01	8.778e-50
IGSF6	5.973e-01	9.210e-50
FCGR3A	5.973e-01	9.227e-50
TMEM150B	5.971e-01	1.015e-49
CD200R1	5.970e-01	1.059e-49
ICAM3	5.966e-01	1.295e-49
P2RY13	5.964e-01	1.403e-49
TFEC	5.960e-01	1.640e-49
TYROBP	5.956e-01	2.001e-49
GPR114	5.955e-01	2.076e-49
TNFRSF14	5.952e-01	2.394e-49
LAIR1	5.950e-01	2.655e-49
C17orf87	5.945e-01	3.426e-49
CCL3	5.942e-01	3.931e-49
CSF2RB	5.930e-01	6.821e-49
RGL4	5.928e-01	7.266e-49
XCL2	5.924e-01	8.597e-49
SERPINB9	5.918e-01	1.165e-48
GPR132	5.908e-01	1.804e-48
FUT7	5.907e-01	1.878e-48
HLA-DRB6	5.902e-01	2.396e-48
AKAP5	5.901e-01	2.542e-48
RASSF4	5.896e-01	3.199e-48
AKNA	5.893e-01	3.675e-48
CCR2	5.890e-01	4.112e-48
IL2RA	5.885e-01	5.082e-48
IL27	5.877e-01	7.408e-48
AIM2	5.874e-01	8.354e-48
CD40LG	5.871e-01	9.640e-48
MPEG1	5.871e-01	9.731e-48
CD37	5.870e-01	1.003e-47
GJD3	5.864e-01	1.354e-47
NFAM1	5.859e-01	1.632e-47
NMI	5.859e-01	1.696e-47
GLRX	5.855e-01	2.011e-47
RTP4	5.854e-01	2.105e-47
FMNL1	5.850e-01	2.455e-47
TAPBP	5.846e-01	2.958e-47
CCRL2	5.843e-01	3.410e-47
TTC24	5.838e-01	4.290e-47
ITGB2	5.837e-01	4.385e-47
HSH2D	5.834e-01	4.998e-47
TMEM176B	5.834e-01	5.128e-47
CMKLR1	5.831e-01	5.775e-47
LILRB4	5.831e-01	5.835e-47
TLR8	5.830e-01	6.016e-47
ZNF831	5.826e-01	7.083e-47
CLEC6A	5.818e-01	1.008e-46
TLR3	5.817e-01	1.061e-46
MNDA	5.808e-01	1.609e-46
SP110	5.798e-01	2.494e-46
EVI2A	5.791e-01	3.274e-46
CD52	5.783e-01	4.696e-46
FAM78A	5.782e-01	4.956e-46
LRRC25	5.780e-01	5.433e-46
BCL2L14	5.777e-01	6.238e-46
BTK	5.775e-01	6.690e-46
MLKL	5.767e-01	9.606e-46
ACY3	5.766e-01	9.769e-46
CD97	5.761e-01	1.221e-45
PARP9	5.755e-01	1.615e-45
C2	5.751e-01	1.864e-45
DOK3	5.751e-01	1.930e-45
TMEM149	5.750e-01	1.996e-45
LYZ	5.749e-01	2.080e-45
MS4A6A	5.747e-01	2.272e-45
ARHGAP30	5.740e-01	3.066e-45
KMO	5.737e-01	3.526e-45
C1orf162	5.735e-01	3.757e-45
C17orf60	5.731e-01	4.372e-45
RNASE6	5.714e-01	9.109e-45
LGALS9	5.709e-01	1.124e-44
HLA-DQA1	5.700e-01	1.666e-44
SRGN	5.699e-01	1.748e-44
CDC42SE2	5.697e-01	1.872e-44
HAPLN3	5.691e-01	2.419e-44
CSF2RA	5.686e-01	3.055e-44
PPP1R16B	5.683e-01	3.406e-44
SERPING1	5.680e-01	3.865e-44
C3AR1	5.673e-01	5.203e-44
SPOCK2	5.671e-01	5.700e-44
C5orf20	5.655e-01	1.102e-43
CCR1	5.652e-01	1.255e-43
CLEC4A	5.648e-01	1.470e-43
NCR3	5.644e-01	1.731e-43
FPR3	5.641e-01	1.977e-43
PML	5.640e-01	2.068e-43
PARVG	5.623e-01	4.238e-43
JAK3	5.620e-01	4.739e-43
PLA2G7	5.618e-01	5.025e-43
GPBAR1	5.610e-01	7.125e-43
NCR1	5.609e-01	7.258e-43
ADAMDEC1	5.607e-01	7.918e-43
CASP5	5.607e-01	8.110e-43
JAK2	5.606e-01	8.270e-43
PLEKHO2	5.599e-01	1.134e-42
CCR8	5.597e-01	1.202e-42
FAS	5.597e-01	1.203e-42
WIPF1	5.588e-01	1.742e-42
MFNG	5.585e-01	1.980e-42
CCR7	5.581e-01	2.362e-42
LOC400696	5.579e-01	2.520e-42
CEACAM21	5.579e-01	2.521e-42
SIGLEC7	5.574e-01	3.078e-42
KLRC4	5.573e-01	3.189e-42
TMEM140	5.573e-01	3.227e-42
CD300A	5.570e-01	3.584e-42
TRIM34	5.569e-01	3.784e-42
BTLA	5.565e-01	4.436e-42
RAC2	5.562e-01	5.077e-42
ARHGEF6	5.559e-01	5.709e-42
TRPV2	5.556e-01	6.377e-42
GPR84	5.550e-01	8.084e-42
PARP12	5.545e-01	9.849e-42
GPR25	5.544e-01	1.014e-41
MMP25	5.541e-01	1.141e-41
CLEC4E	5.539e-01	1.244e-41
P2RY8	5.539e-01	1.265e-41
C1orf38	5.538e-01	1.295e-41
AGAP2	5.535e-01	1.508e-41
NFKBIE	5.532e-01	1.649e-41
PATL2	5.521e-01	2.565e-41
STAT4	5.517e-01	2.981e-41
PIK3CG	5.517e-01	3.093e-41
FAM113B	5.515e-01	3.330e-41
STAC3	5.513e-01	3.574e-41
TYMP	5.511e-01	3.802e-41
MYO1G	5.509e-01	4.208e-41
BCL2A1	5.507e-01	4.438e-41
COTL1	5.505e-01	4.814e-41
PRKCB	5.502e-01	5.603e-41
CSF1R	5.498e-01	6.435e-41
CD28	5.492e-01	8.321e-41
LTB	5.491e-01	8.549e-41
BST2	5.480e-01	1.317e-40
NR1H3	5.479e-01	1.363e-40
ICAM1	5.472e-01	1.780e-40
ISG20	5.467e-01	2.178e-40
TLR7	5.467e-01	2.210e-40
DTX3L	5.467e-01	2.211e-40
TMEM176A	5.464e-01	2.450e-40
RAB33A	5.462e-01	2.642e-40
CD8B	5.460e-01	2.860e-40
HK3	5.450e-01	4.208e-40
TBXAS1	5.450e-01	4.256e-40
DOCK10	5.449e-01	4.330e-40
AMICA1	5.444e-01	5.419e-40
CMPK2	5.443e-01	5.577e-40
CD84	5.442e-01	5.775e-40
IFI44L	5.442e-01	5.845e-40
HLA-DQA2	5.431e-01	8.881e-40
FLI1	5.419e-01	1.422e-39
ZMYND15	5.418e-01	1.456e-39
CD14	5.414e-01	1.670e-39
HCG26	5.411e-01	1.905e-39
LAT	5.405e-01	2.376e-39
GAB3	5.399e-01	2.968e-39
PDCD1LG2	5.397e-01	3.240e-39
LY86	5.391e-01	4.027e-39
ARHGAP25	5.388e-01	4.591e-39
GIMAP8	5.386e-01	5.019e-39
KCNJ10	5.378e-01	6.596e-39
CD300C	5.373e-01	8.026e-39
LILRB3	5.369e-01	9.330e-39
CCR4	5.363e-01	1.195e-38
LY9	5.361e-01	1.276e-38
EMR1	5.357e-01	1.479e-38
DDX60	5.357e-01	1.505e-38
ARL6IP5	5.355e-01	1.627e-38
PILRA	5.353e-01	1.705e-38
TNFSF12-TNFSF13	5.352e-01	1.796e-38
SIGLEC9	5.341e-01	2.749e-38
PLA2G2D	5.339e-01	2.957e-38
CARD9	5.336e-01	3.294e-38
LSP1	5.325e-01	4.866e-38
PHF11	5.322e-01	5.417e-38
FCRL3	5.321e-01	5.729e-38
C15orf53	5.315e-01	7.150e-38
LILRA6	5.312e-01	7.990e-38
CR1L	5.309e-01	8.809e-38
CSF1	5.309e-01	9.055e-38
LOC606724	5.307e-01	9.489e-38
ALOX5	5.306e-01	9.794e-38
LOC100129066	5.301e-01	1.201e-37
MAT2B	5.296e-01	1.460e-37
OAS2	5.295e-01	1.500e-37
IRF4	5.295e-01	1.505e-37
TNFSF14	5.293e-01	1.593e-37
DPF3	5.278e-01	2.762e-37
PIK3R5	5.274e-01	3.283e-37
RGS18	5.270e-01	3.730e-37
LILRP2	5.269e-01	3.928e-37
LCP1	5.268e-01	3.972e-37
SAMHD1	5.260e-01	5.326e-37
ADAM8	5.260e-01	5.504e-37
SLCO2B1	5.253e-01	6.989e-37
MEI1	5.248e-01	8.398e-37
TICAM2	5.244e-01	9.660e-37
PIK3R6	5.240e-01	1.103e-36
MEFV	5.240e-01	1.125e-36
FAIM3	5.237e-01	1.228e-36
CLECL1	5.225e-01	1.932e-36
ZNF80	5.219e-01	2.381e-36
CXCL13	5.217e-01	2.577e-36
GPR141	5.214e-01	2.823e-36
NECAP2	5.211e-01	3.157e-36
STK10	5.210e-01	3.284e-36
CFB	5.205e-01	3.951e-36
TNFSF8	5.200e-01	4.662e-36
CLEC4D	5.198e-01	4.983e-36
GPR183	5.195e-01	5.730e-36
IFIT2	5.186e-01	7.891e-36
ALOX5AP	5.179e-01	9.914e-36
CXCR5	5.176e-01	1.124e-35
TMEM106A	5.173e-01	1.254e-35
MAP4K1	5.165e-01	1.662e-35
C11orf21	5.163e-01	1.772e-35
CFLAR	5.161e-01	1.912e-35
TCIRG1	5.159e-01	1.992e-35
GSDMD	5.158e-01	2.110e-35
TRIM69	5.156e-01	2.259e-35
PVRIG	5.152e-01	2.622e-35
GRIN3A	5.150e-01	2.790e-35
N4BP2L1	5.150e-01	2.814e-35
CD33	5.147e-01	3.119e-35
FGR	5.146e-01	3.232e-35
C14orf73	5.145e-01	3.269e-35
SIGLEC5	5.143e-01	3.573e-35
SIGLEC8	5.141e-01	3.810e-35
LAX1	5.138e-01	4.225e-35
GYPC	5.136e-01	4.536e-35
TNFRSF4	5.133e-01	5.099e-35
SIRPB2	5.132e-01	5.218e-35
TRAF1	5.128e-01	6.020e-35
SIGLEC1	5.127e-01	6.267e-35
HLA-DOB	5.127e-01	6.324e-35
GGTA1	5.126e-01	6.524e-35
FNBP1	5.123e-01	7.185e-35
SH2D2A	5.122e-01	7.529e-35
HLA-DQB1	5.115e-01	9.417e-35
C8orf80	5.108e-01	1.217e-34
VAV1	5.106e-01	1.270e-34
WDFY4	5.106e-01	1.304e-34
CD79B	5.105e-01	1.336e-34
HMHA1	5.097e-01	1.752e-34
HLA-DRB5	5.093e-01	2.027e-34
CYBA	5.092e-01	2.069e-34
ZC3H12D	5.092e-01	2.112e-34
PREX1	5.091e-01	2.206e-34
IRF2	5.085e-01	2.681e-34
OASL	5.083e-01	2.864e-34
KLRG1	5.081e-01	3.070e-34
ARRDC5	5.079e-01	3.275e-34
CLEC10A	5.076e-01	3.587e-34
GPRIN3	5.073e-01	3.990e-34
ETS1	5.067e-01	5.023e-34
UNC13D	5.063e-01	5.669e-34
CD70	5.058e-01	6.631e-34
IL7	5.054e-01	7.779e-34
CCDC69	5.053e-01	8.075e-34
IL12B	5.051e-01	8.414e-34
SH2B3	5.047e-01	9.923e-34
PTAFR	5.046e-01	1.020e-33
APOBEC3H	5.044e-01	1.083e-33
BFSP2	5.036e-01	1.414e-33
CD180	5.035e-01	1.461e-33
GFI1	5.030e-01	1.752e-33
FCGR2B	5.028e-01	1.866e-33
SPNS3	5.028e-01	1.882e-33
GBP3	5.025e-01	2.039e-33
TLR10	5.024e-01	2.133e-33
DNAJC5B	5.024e-01	2.147e-33
BATF3	5.014e-01	3.016e-33
VCAM1	5.012e-01	3.173e-33
PSTPIP1	5.010e-01	3.423e-33
C9orf139	5.010e-01	3.441e-33
TRANK1	5.008e-01	3.700e-33
GRAP	5.007e-01	3.816e-33
NAPSB	5.005e-01	4.094e-33
FCGR2C	5.003e-01	4.335e-33
APOE	5.002e-01	4.448e-33
RGS1	4.998e-01	5.022e-33
NLRP3	4.993e-01	6.128e-33
SCARF1	4.992e-01	6.235e-33
RNF213	4.991e-01	6.426e-33
CCR6	4.990e-01	6.685e-33
TNIP1	4.989e-01	6.940e-33
RASSF2	4.988e-01	7.057e-33
RAB37	4.984e-01	8.202e-33
IFIT5	4.980e-01	9.401e-33
ZBTB32	4.975e-01	1.087e-32
LGALS2	4.968e-01	1.400e-32
PLCL2	4.965e-01	1.533e-32
VNN2	4.961e-01	1.774e-32
CLIC2	4.952e-01	2.316e-32
OPTN	4.952e-01	2.351e-32
TNFSF12	4.951e-01	2.412e-32
SIGLEC14	4.948e-01	2.679e-32
CASP1	4.944e-01	3.088e-32
ATOX1	4.940e-01	3.511e-32
RIPK2	4.930e-01	4.885e-32
TSPAN4	4.927e-01	5.367e-32
FCGR2A	4.926e-01	5.556e-32
RSAD2	4.911e-01	8.884e-32
GNG2	4.910e-01	9.245e-32
ATP8B4	4.910e-01	9.320e-32
SPIB	4.907e-01	1.007e-31
SLC29A3	4.902e-01	1.190e-31
FGD3	4.902e-01	1.210e-31
HTRA4	4.893e-01	1.593e-31
SELL	4.893e-01	1.634e-31
PIM2	4.887e-01	1.980e-31
GLIPR2	4.887e-01	1.985e-31
KIR3DL2	4.877e-01	2.716e-31
LILRA1	4.876e-01	2.765e-31
LILRA5	4.874e-01	2.939e-31
RFTN1	4.857e-01	5.178e-31
LHFPL2	4.852e-01	5.976e-31
ADORA2A	4.848e-01	6.712e-31
C10orf128	4.842e-01	8.253e-31
SMTNL1	4.842e-01	8.344e-31
TGM2	4.837e-01	9.819e-31
ADAP2	4.834e-01	1.077e-30
FBXO6	4.833e-01	1.089e-30
CHST11	4.832e-01	1.130e-30
MS4A7	4.827e-01	1.310e-30
C1orf200	4.827e-01	1.325e-30
TNFRSF17	4.826e-01	1.366e-30
ITGAX	4.826e-01	1.372e-30
KLHDC7B	4.819e-01	1.706e-30
IL10	4.815e-01	1.912e-30
DENND3	4.814e-01	2.010e-30
PARP8	4.811e-01	2.182e-30
MS4A4A	4.810e-01	2.235e-30
RAB20	4.808e-01	2.415e-30
SLC2A6	4.803e-01	2.802e-30
CLEC12A	4.801e-01	2.961e-30
LILRA2	4.795e-01	3.681e-30
CXCL16	4.790e-01	4.186e-30
OSCAR	4.790e-01	4.203e-30
VSIG4	4.788e-01	4.471e-30
NLRC4	4.786e-01	4.795e-30
CASP4	4.786e-01	4.814e-30
SEPT6	4.778e-01	6.233e-30
HSD11B1	4.766e-01	9.071e-30
C19orf35	4.762e-01	9.982e-30
PTPN6	4.760e-01	1.061e-29
APOC1	4.751e-01	1.418e-29
IRF9	4.749e-01	1.515e-29
C1S	4.747e-01	1.592e-29
RASGRP3	4.742e-01	1.880e-29
EOMES	4.742e-01	1.889e-29
ATP2A3	4.742e-01	1.893e-29
FAM18A	4.736e-01	2.254e-29
CYSLTR1	4.736e-01	2.260e-29
FKBP11	4.733e-01	2.446e-29
IFITM1	4.732e-01	2.581e-29
IGJ	4.730e-01	2.719e-29
MICB	4.730e-01	2.723e-29
CCL8	4.730e-01	2.725e-29
ERAP1	4.729e-01	2.772e-29
SH2D1B	4.722e-01	3.490e-29
SDSL	4.719e-01	3.758e-29
KCNMB1	4.719e-01	3.778e-29
KCNA3	4.715e-01	4.330e-29
C1orf54	4.713e-01	4.558e-29
NEURL3	4.713e-01	4.565e-29
HLA-DQB2	4.713e-01	4.608e-29
PPM1M	4.711e-01	4.880e-29
FPR1	4.710e-01	4.944e-29
OAS3	4.704e-01	5.940e-29
ABCB1	4.703e-01	6.113e-29
ODF3B	4.703e-01	6.231e-29
ACP5	4.701e-01	6.542e-29
LOC100240735	4.689e-01	9.502e-29
CCL19	4.688e-01	9.615e-29
ICAM2	4.687e-01	1.003e-28
CXCR4	4.685e-01	1.080e-28
APOBEC3D	4.684e-01	1.082e-28
CTSO	4.681e-01	1.207e-28
P2RX7	4.678e-01	1.334e-28
SLC31A2	4.677e-01	1.368e-28
IFITM3	4.672e-01	1.586e-28
SOD2	4.665e-01	1.956e-28
STK17B	4.664e-01	1.997e-28
P2RY12	4.662e-01	2.135e-28
PARP15	4.659e-01	2.314e-28
C1R	4.657e-01	2.468e-28
ALDH3B1	4.655e-01	2.618e-28
PDE6G	4.651e-01	2.948e-28
MARCH1	4.650e-01	3.016e-28
CD47	4.649e-01	3.142e-28
ENTPD1	4.648e-01	3.232e-28
RGS10	4.647e-01	3.276e-28
DBH	4.645e-01	3.490e-28
DENND1C	4.645e-01	3.564e-28
RIN3	4.642e-01	3.865e-28
HLA-G	4.641e-01	3.974e-28
CECR1	4.640e-01	4.062e-28
CAPG	4.639e-01	4.250e-28
FLT3	4.638e-01	4.340e-28
DDO	4.638e-01	4.370e-28
ITGAM	4.637e-01	4.538e-28
HLA-DPB2	4.636e-01	4.584e-28
DUSP4	4.633e-01	5.020e-28
AMPD3	4.632e-01	5.161e-28
CD163	4.632e-01	5.261e-28
TWF2	4.629e-01	5.600e-28
APOB48R	4.624e-01	6.562e-28
GNAI2	4.618e-01	7.869e-28
DDX60L	4.618e-01	7.953e-28
CD68	4.617e-01	8.091e-28
LYL1	4.614e-01	8.884e-28
LOC96610	4.613e-01	9.208e-28
IFI44	4.611e-01	9.558e-28
CASS4	4.610e-01	9.947e-28
FLVCR2	4.609e-01	1.021e-27
EMR2	4.607e-01	1.100e-27
BTN2A2	4.605e-01	1.141e-27
C2orf89	4.602e-01	1.271e-27
TMPRSS3	4.601e-01	1.303e-27
ARRDC2	4.591e-01	1.720e-27
MAP3K14	4.589e-01	1.848e-27
CCL2	4.588e-01	1.875e-27
TSPAN32	4.584e-01	2.114e-27
CARD16	4.583e-01	2.205e-27
GAPT	4.581e-01	2.304e-27
LILRA4	4.576e-01	2.718e-27
PSAP	4.570e-01	3.220e-27
NFKB2	4.567e-01	3.468e-27
SMAP2	4.563e-01	3.960e-27
ARRB2	4.562e-01	4.074e-27
PRKCQ	4.553e-01	5.163e-27
GPR82	4.553e-01	5.256e-27
FCRL5	4.550e-01	5.707e-27
CLNK	4.548e-01	6.020e-27
ANXA6	4.546e-01	6.369e-27
OLR1	4.544e-01	6.691e-27
TPK1	4.544e-01	6.798e-27
PTCRA	4.544e-01	6.846e-27
C15orf48	4.541e-01	7.477e-27
B3GAT1	4.540e-01	7.698e-27
C13orf18	4.535e-01	8.697e-27
ANKRD58	4.535e-01	8.819e-27
CCL25	4.530e-01	1.019e-26
PARP3	4.529e-01	1.033e-26
SLFN11	4.527e-01	1.097e-26
IFNAR2	4.524e-01	1.197e-26
NAIP	4.524e-01	1.203e-26
SUCNR1	4.516e-01	1.527e-26
LILRB5	4.514e-01	1.592e-26
C2orf85	4.513e-01	1.668e-26
TNS3	4.512e-01	1.690e-26
TNFSF4	4.512e-01	1.713e-26
FAM46C	4.511e-01	1.771e-26
MGC29506	4.508e-01	1.922e-26
LY75	4.505e-01	2.051e-26
CYLD	4.505e-01	2.099e-26
SLC6A12	4.500e-01	2.393e-26
NFATC2	4.499e-01	2.473e-26
EIF4E3	4.498e-01	2.505e-26
IFFO1	4.496e-01	2.648e-26
ZNF74	-4.490e-01	3.206e-26
RGS3	4.489e-01	3.293e-26
ATG7	4.488e-01	3.352e-26
ZNFX1	4.487e-01	3.455e-26
PECAM1	4.482e-01	3.965e-26
TNFRSF8	4.480e-01	4.257e-26
NUB1	4.476e-01	4.690e-26
ZNF804A	4.474e-01	4.980e-26
PLCB2	4.472e-01	5.326e-26
DRAM1	4.471e-01	5.472e-26
STAMBPL1	4.470e-01	5.640e-26
RUFY4	4.468e-01	5.873e-26
CLEC9A	4.468e-01	5.948e-26
GMIP	4.467e-01	6.075e-26
SH3KBP1	4.465e-01	6.453e-26
PARP10	4.463e-01	6.778e-26
KIF21B	4.463e-01	6.822e-26
RHOG	4.461e-01	7.166e-26
FCRL4	4.457e-01	8.104e-26
IDO2	4.456e-01	8.301e-26
GPR34	4.451e-01	9.575e-26
ARHGEF3	4.449e-01	1.000e-25
DPYD	4.447e-01	1.052e-25
C19orf66	4.446e-01	1.077e-25
PTGDS	4.444e-01	1.146e-25
IL3RA	4.444e-01	1.151e-25
FAM107B	4.438e-01	1.355e-25
CD38	4.436e-01	1.444e-25
IFI27	4.434e-01	1.536e-25
APOC2	4.430e-01	1.679e-25
TNFSF13	4.424e-01	2.027e-25
RNASE2	4.422e-01	2.116e-25
SNAI3	4.417e-01	2.406e-25
NINJ1	4.415e-01	2.550e-25
DERL3	4.412e-01	2.805e-25
FCRL2	4.400e-01	3.860e-25
TNFAIP8	4.392e-01	4.841e-25
GPR31	4.390e-01	5.072e-25
CTSZ	4.389e-01	5.212e-25
SYTL3	4.389e-01	5.243e-25
MCART6	4.389e-01	5.274e-25
SH2D3C	4.380e-01	6.815e-25
TREM2	4.378e-01	7.076e-25
TMEM156	4.377e-01	7.397e-25
CD79A	4.375e-01	7.753e-25
C6orf168	-4.374e-01	7.930e-25
P2RX1	4.369e-01	9.033e-25
CTSL1	4.369e-01	9.107e-25
ITM2A	4.369e-01	9.151e-25
CFP	4.369e-01	9.194e-25
HAMP	4.368e-01	9.292e-25
STAP1	4.366e-01	9.802e-25
PTGDR	4.366e-01	9.895e-25
CELF2	4.366e-01	9.958e-25
PLXNC1	4.364e-01	1.027e-24
INSL3	4.364e-01	1.032e-24
IRF7	4.354e-01	1.377e-24
GPA33	4.354e-01	1.378e-24
PLA1A	4.353e-01	1.387e-24
MYO7A	4.351e-01	1.495e-24
DPEP2	4.341e-01	1.909e-24
CD19	4.337e-01	2.150e-24
PRAM1	4.336e-01	2.235e-24
LOC115110	4.335e-01	2.288e-24
CXorf65	4.333e-01	2.417e-24
LOC400759	4.332e-01	2.457e-24
CD160	4.331e-01	2.507e-24
MX1	4.328e-01	2.716e-24
SNX10	4.328e-01	2.778e-24
CTSD	4.327e-01	2.798e-24
MSR1	4.327e-01	2.829e-24
ARRB1	4.324e-01	3.038e-24
C5AR1	4.322e-01	3.221e-24
IRAK3	4.320e-01	3.380e-24
IKZF3	4.320e-01	3.423e-24
PLD4	4.319e-01	3.448e-24
CD63	4.317e-01	3.656e-24
CEACAM4	4.313e-01	4.119e-24
PIK3AP1	4.312e-01	4.236e-24
ASGR2	4.311e-01	4.332e-24
GALM	4.307e-01	4.786e-24
MPP1	4.301e-01	5.615e-24
EMB	4.300e-01	5.713e-24
ADORA3	4.298e-01	6.076e-24
SSTR3	4.296e-01	6.361e-24
TLR1	4.296e-01	6.364e-24
RAB42	4.294e-01	6.817e-24
STAB1	4.293e-01	6.928e-24
SH3TC1	4.293e-01	6.978e-24
TMEM51	4.282e-01	9.343e-24
ST8SIA4	4.278e-01	1.045e-23
TNFAIP3	4.277e-01	1.062e-23
LIME1	4.276e-01	1.082e-23
RASSF5	4.275e-01	1.110e-23
PIK3CD	4.273e-01	1.167e-23
HNMT	4.265e-01	1.459e-23
IPCEF1	4.264e-01	1.479e-23
C12orf63	4.262e-01	1.557e-23
KCNAB2	4.262e-01	1.588e-23
TRIM14	4.261e-01	1.615e-23
GRAMD1B	4.257e-01	1.812e-23
SLC12A3	4.255e-01	1.886e-23
IL26	4.250e-01	2.135e-23
FAM105A	4.250e-01	2.183e-23
LILRA3	4.248e-01	2.304e-23
NCRNA00158	4.246e-01	2.421e-23
SIGLEC11	4.243e-01	2.599e-23
MFSD7	4.242e-01	2.647e-23
CRKL	-4.242e-01	2.668e-23
SLC2A5	4.242e-01	2.691e-23
PAG1	4.241e-01	2.759e-23
ADAM6	4.238e-01	2.938e-23
ACSM5	4.236e-01	3.104e-23
S100B	4.235e-01	3.171e-23
RBP5	4.232e-01	3.463e-23
OTOA	4.231e-01	3.558e-23
OAS1	4.231e-01	3.584e-23
RASGRP4	4.226e-01	4.009e-23
GPR55	4.224e-01	4.233e-23
RLTPR	4.222e-01	4.504e-23
EHD1	4.221e-01	4.634e-23
ZEB2	4.204e-01	7.089e-23
KLHL6	4.199e-01	8.049e-23
PGAP1	-4.199e-01	8.134e-23
MEF2C	4.198e-01	8.226e-23
TM6SF1	4.193e-01	9.467e-23
MS4A1	4.187e-01	1.097e-22
CRIP1	4.186e-01	1.125e-22
FCRLA	4.181e-01	1.268e-22
ESR1	4.175e-01	1.491e-22
LAIR2	4.160e-01	2.183e-22
ARHGAP18	4.160e-01	2.199e-22
MEP1A	4.159e-01	2.232e-22
WNT1	4.154e-01	2.535e-22
ACVRL1	4.154e-01	2.558e-22
RAB27A	4.153e-01	2.601e-22
FCHO2	4.151e-01	2.728e-22
RASGRP2	4.147e-01	3.067e-22
PTGER2	4.146e-01	3.147e-22
CALHM2	4.145e-01	3.184e-22
MGAT1	4.142e-01	3.438e-22
RHOF	4.139e-01	3.708e-22
NUBP1	4.138e-01	3.849e-22
CLTCL1	-4.134e-01	4.217e-22
ZNF438	4.132e-01	4.403e-22
KIAA0125	4.131e-01	4.569e-22
NAAA	4.130e-01	4.657e-22
HERC6	4.128e-01	4.861e-22
TNFRSF13B	4.126e-01	5.152e-22
IL21	4.122e-01	5.721e-22
EMP3	4.120e-01	5.923e-22
RSPO3	4.120e-01	5.969e-22
MGAT4A	4.120e-01	5.978e-22
ADAM19	4.119e-01	6.174e-22
STARD8	4.115e-01	6.760e-22
TLR4	4.112e-01	7.270e-22
P2RY14	4.112e-01	7.395e-22
CLEC17A	4.110e-01	7.652e-22
PLEKHF1	4.107e-01	8.188e-22
ANKRD55	4.104e-01	8.847e-22
TRAFD1	4.104e-01	8.905e-22
GPR35	4.104e-01	8.969e-22
XIRP1	4.102e-01	9.490e-22
CHI3L2	4.093e-01	1.170e-21
CCL22	4.092e-01	1.187e-21
SIRPB1	4.088e-01	1.324e-21
GHRL	4.088e-01	1.338e-21
BIN1	4.080e-01	1.636e-21
FAM159A	4.074e-01	1.885e-21
KIR2DL3	4.073e-01	1.926e-21
ISG15	4.072e-01	1.953e-21
CLEC1A	4.072e-01	1.991e-21
SKAP1	4.067e-01	2.252e-21
ITGAE	4.065e-01	2.312e-21
LYSMD2	4.065e-01	2.335e-21
PLA2G4C	4.062e-01	2.506e-21
CLCN2	-4.062e-01	2.525e-21
CARD8	4.062e-01	2.540e-21
EFHD2	4.057e-01	2.823e-21
ATP6V1B2	4.052e-01	3.248e-21
RGS19	4.051e-01	3.322e-21
LITAF	4.050e-01	3.378e-21
CLEC2D	4.049e-01	3.438e-21
FCRL1	4.049e-01	3.450e-21
CPNE5	4.047e-01	3.643e-21
LY96	4.046e-01	3.750e-21
CD22	4.046e-01	3.753e-21
FUCA1	4.044e-01	3.943e-21
CCL21	4.044e-01	3.945e-21
P2RY6	4.039e-01	4.432e-21
GIT2	4.036e-01	4.752e-21
STAT2	4.034e-01	4.938e-21
CATSPER1	4.034e-01	4.970e-21
DHX35	-4.024e-01	6.282e-21
MYD88	4.016e-01	7.610e-21
CECR5	-4.014e-01	7.997e-21
TRIM45	-4.014e-01	8.133e-21
UNC93B1	4.007e-01	9.551e-21
ZNF671	4.006e-01	9.728e-21
PNOC	4.006e-01	9.809e-21
DENND2D	4.002e-01	1.091e-20
FPR2	4.001e-01	1.103e-20
TBC1D2B	3.999e-01	1.170e-20
KRT86	3.994e-01	1.301e-20
RELB	3.990e-01	1.456e-20
CD40	3.987e-01	1.542e-20
DDX58	3.983e-01	1.720e-20
PDE4B	3.980e-01	1.822e-20
JSRP1	3.977e-01	1.947e-20
NCF2	3.974e-01	2.092e-20
KCNN3	3.974e-01	2.129e-20
FOLR2	3.972e-01	2.184e-20
C3	3.966e-01	2.540e-20
ADAM28	3.965e-01	2.583e-20
CACNA2D4	3.964e-01	2.673e-20
GBP7	3.963e-01	2.753e-20
HVCN1	3.959e-01	3.013e-20
RNF130	3.957e-01	3.178e-20
F5	3.950e-01	3.691e-20
SDS	3.949e-01	3.798e-20
SARDH	3.949e-01	3.814e-20
DPT	3.948e-01	3.930e-20
CTSH	3.947e-01	4.033e-20
TNF	3.942e-01	4.544e-20
LIPA	3.939e-01	4.877e-20
ATP10A	3.938e-01	4.911e-20
SLFN14	3.936e-01	5.217e-20
KCNK13	3.932e-01	5.690e-20
C12orf59	3.932e-01	5.716e-20
SSTR2	3.922e-01	7.255e-20
SLC24A4	3.920e-01	7.444e-20
CCL18	3.920e-01	7.483e-20
FMNL3	3.917e-01	8.092e-20
DUSP5	3.916e-01	8.231e-20
DHX58	3.915e-01	8.431e-20
RAB8B	3.910e-01	9.440e-20
OSM	3.910e-01	9.590e-20
MS4A14	3.908e-01	9.864e-20
DNAH8	3.907e-01	1.028e-19
HLA-L	3.906e-01	1.039e-19
VDR	3.903e-01	1.111e-19
RRN3P2	3.902e-01	1.140e-19
SFMBT2	3.902e-01	1.147e-19
C9orf167	3.897e-01	1.289e-19
CHRNA6	3.897e-01	1.295e-19
KIR3DX1	3.896e-01	1.302e-19
LOC388692	3.891e-01	1.462e-19
ACP2	3.890e-01	1.495e-19
SYNPO	3.886e-01	1.661e-19
SIPA1	3.884e-01	1.745e-19
IL22RA2	3.882e-01	1.802e-19
CASP10	3.882e-01	1.839e-19
IGFBP7	3.867e-01	2.554e-19
SPCS3	3.866e-01	2.639e-19
GPR68	3.862e-01	2.871e-19
NEXN	3.862e-01	2.885e-19
LIPC	3.860e-01	2.991e-19
SLC18A1	3.855e-01	3.388e-19
C17orf66	3.854e-01	3.444e-19
KAT2B	3.851e-01	3.712e-19
MATK	3.849e-01	3.892e-19
TIMD4	3.849e-01	3.902e-19
RASGEF1B	3.848e-01	3.984e-19
ANKRD44	3.842e-01	4.571e-19
TLR2	3.841e-01	4.680e-19
ABI3BP	3.840e-01	4.795e-19
CD209	3.838e-01	4.985e-19
TXK	3.838e-01	4.994e-19
RUFY1	3.836e-01	5.188e-19
CX3CR1	3.832e-01	5.661e-19
PADI2	3.832e-01	5.685e-19
TCL1A	3.828e-01	6.276e-19
C10orf10	3.826e-01	6.560e-19
TMC8	3.826e-01	6.594e-19
OR52N4	3.824e-01	6.812e-19
IFI6	3.822e-01	7.155e-19
KBTBD8	3.812e-01	8.905e-19
EPS15	3.809e-01	9.565e-19
SYNE1	3.808e-01	9.904e-19
PTGS1	3.801e-01	1.136e-18
TXNDC3	3.801e-01	1.148e-18
KIAA1949	3.801e-01	1.153e-18
MVP	3.800e-01	1.165e-18
CRYBB1	3.799e-01	1.191e-18
ALDH2	3.798e-01	1.223e-18
CPM	3.798e-01	1.226e-18
TDRD7	3.795e-01	1.306e-18
ITGAD	3.793e-01	1.381e-18
TSHR	3.787e-01	1.557e-18
SLC16A4	3.784e-01	1.660e-18
RAMP3	3.781e-01	1.800e-18
FLJ40330	3.771e-01	2.234e-18
REM1	3.770e-01	2.305e-18
RASSF1	3.760e-01	2.865e-18
LY6E	3.760e-01	2.887e-18
KCNN4	3.757e-01	3.049e-18
CLIC5	3.754e-01	3.229e-18
RHOA	3.753e-01	3.332e-18
RPS6KA1	3.753e-01	3.346e-18
CCL3L1	3.751e-01	3.474e-18
TFEB	3.740e-01	4.431e-18
CYP27A1	3.740e-01	4.443e-18
KIAA1755	3.737e-01	4.745e-18
THG1L	3.733e-01	5.202e-18
IQGAP2	3.728e-01	5.777e-18
CISH	3.727e-01	5.890e-18
VNN1	3.727e-01	5.959e-18
TREML1	3.723e-01	6.514e-18
TMEM173	3.721e-01	6.690e-18
PLA2G5	3.721e-01	6.711e-18
TRIM5	3.720e-01	6.937e-18
ZBTB46	3.719e-01	6.967e-18
TNIP3	3.715e-01	7.661e-18
KIR3DL1	3.711e-01	8.445e-18
CYP1B1	3.710e-01	8.641e-18
MRAS	3.708e-01	8.967e-18
UBE2J1	3.707e-01	9.045e-18
CERKL	3.702e-01	1.026e-17
S100A4	3.699e-01	1.090e-17
MYEOV	3.699e-01	1.097e-17
MITF	3.694e-01	1.197e-17
FXYD2	3.693e-01	1.246e-17
CAMK1	3.691e-01	1.293e-17
CAMK1G	3.690e-01	1.310e-17
POU2F2	3.689e-01	1.343e-17
PLEKHO1	3.687e-01	1.407e-17
CNR2	3.687e-01	1.422e-17
DYSF	3.686e-01	1.445e-17
GATA3	3.681e-01	1.592e-17
PRKCD	3.678e-01	1.714e-17
IFIT1	3.677e-01	1.761e-17
IL17A	3.672e-01	1.952e-17
PDE4DIP	3.669e-01	2.069e-17
FCN1	3.669e-01	2.094e-17
C5orf40	3.668e-01	2.131e-17
GPX1	3.667e-01	2.142e-17
ANGPTL1	3.666e-01	2.229e-17
TNFAIP2	3.662e-01	2.381e-17
GFPT2	3.658e-01	2.603e-17
STX11	3.657e-01	2.664e-17
TESC	3.655e-01	2.778e-17
IL18R1	3.655e-01	2.807e-17
SAA2	3.654e-01	2.855e-17
BST1	3.650e-01	3.102e-17
TAOK3	3.650e-01	3.112e-17
HRH2	3.649e-01	3.195e-17
NHLRC4	3.648e-01	3.237e-17
MT2A	3.648e-01	3.259e-17
MICAL1	3.645e-01	3.477e-17
FBP1	3.643e-01	3.574e-17
TMBIM4	3.643e-01	3.643e-17
CXXC5	3.640e-01	3.852e-17
RILPL2	3.639e-01	3.958e-17
ERAP2	3.636e-01	4.193e-17
MCOLN2	3.636e-01	4.216e-17
ST3GAL5	3.635e-01	4.295e-17
REC8	3.632e-01	4.562e-17
S1PR2	3.630e-01	4.721e-17
STS	3.627e-01	5.062e-17
LGALS3BP	3.625e-01	5.225e-17
ARID5A	3.625e-01	5.298e-17
SAA1	3.624e-01	5.383e-17
PTPRJ	3.621e-01	5.717e-17
TLR9	3.621e-01	5.756e-17
GBGT1	3.619e-01	5.960e-17
HIVEP3	3.619e-01	5.981e-17
DTHD1	3.615e-01	6.483e-17
TMEM119	3.614e-01	6.613e-17
ENPP2	3.614e-01	6.711e-17
IRAK2	3.611e-01	7.072e-17
CYP4V2	3.608e-01	7.480e-17
PEA15	3.607e-01	7.750e-17
MCL1	3.604e-01	8.191e-17
MRC1	3.604e-01	8.255e-17
IL7R	3.594e-01	1.004e-16
RFX5	3.592e-01	1.047e-16
RTN1	3.592e-01	1.056e-16
CR1	3.590e-01	1.102e-16
AQP9	3.585e-01	1.226e-16
HSPA7	3.584e-01	1.234e-16
FAM49A	3.580e-01	1.351e-16
NEK6	3.579e-01	1.369e-16
ITGA4	3.577e-01	1.429e-16
MTMR14	3.577e-01	1.439e-16
HSF5	3.577e-01	1.440e-16
SIDT1	3.574e-01	1.524e-16
C6orf97	3.574e-01	1.532e-16
CD274	3.573e-01	1.569e-16
RARRES2	3.573e-01	1.577e-16
ZNF101	3.571e-01	1.617e-16
KCTD12	3.567e-01	1.765e-16
LOC389634	3.566e-01	1.826e-16
LOC100272216	3.556e-01	2.237e-16
RASA3	3.555e-01	2.258e-16
VMO1	3.553e-01	2.379e-16
C14orf139	3.548e-01	2.605e-16
ZFP36L2	3.547e-01	2.683e-16
SAA4	3.544e-01	2.828e-16
TXNDC15	3.543e-01	2.891e-16
PLAUR	3.542e-01	2.955e-16
RNF19A	3.540e-01	3.093e-16
TRIM38	3.537e-01	3.272e-16
ME3	3.537e-01	3.291e-16
ADC	3.537e-01	3.312e-16
PPA1	3.530e-01	3.819e-16
SQRDL	3.528e-01	3.970e-16
LOC100130872	3.527e-01	4.063e-16
SLC8A1	3.526e-01	4.099e-16
PPP3CC	3.526e-01	4.138e-16
GSTK1	3.523e-01	4.343e-16
TIFA	3.522e-01	4.461e-16
CD1B	3.521e-01	4.545e-16
GPR77	3.519e-01	4.768e-16
RARRES1	3.515e-01	5.162e-16
GPR15	3.515e-01	5.163e-16
RGS14	3.514e-01	5.210e-16
BHLHE22	3.513e-01	5.322e-16
TLR6	3.511e-01	5.576e-16
ARHGAP4	3.511e-01	5.627e-16
ENG	3.509e-01	5.786e-16
BLNK	3.509e-01	5.794e-16
FFAR3	3.506e-01	6.133e-16
CLEC7A	3.503e-01	6.527e-16

## Sheet: Suppl. table 6
Supplementary table 6. Targets of IRF1 (TFLink database)
		https://tflink.net/protein/p10914/
Name.TF	Name.Target	Detection.method	PubmedID	Organism	Source.database
IRF1	IL10	chromatin immunoprecipitation assay;inferred by curator	29087512;26578589;27924024;12817009	Homo sapiens	GTRD;ORegAnno;TRRUST
IRF1	E2F1	chromatin immunoprecipitation assay;inferred by curator	29126285;29087512;22200613;27924024	Homo sapiens	GTRD;ReMap;TRRUST
IRF1	FOXP3	inferred by curator	29087512;18641303;24234451	Homo sapiens	IntAct_via_DoRothEA;TRRUST
IRF1	IL27	chromatin immunoprecipitation assay;inferred by curator	17684041;20083668;29087512;27924024	Homo sapiens	GTRD;TRRUST
IRF1	IFIT3	chromatin immunoprecipitation assay;inferred by curator	29126285;29087512;21056555;27924024	Homo sapiens	GTRD;ReMap;TRRUST
IRF1	CXCL10	chromatin immunoprecipitation assay;inferred by curator	29087512;29126285;27924024;19342664	Homo sapiens	GTRD;ReMap;TRRUST
IRF1	CIITA	chromatin immunoprecipitation assay;inferred by curator	10202014;14530341;15950283;20211142;10557076;9916712;27924024;11464288;29087512	Homo sapiens	FANTOM4_via_DoRothEA;GTRD;TRRUST
IRF1	IFNA13	inferred by curator	29087512;12077266	Homo sapiens	TRRUST
IRF1	SEC14L3	inferred by curator	29087512;18694960	Homo sapiens	TRRUST
IRF1	PIGR	inferred by curator	29087512;9973374	Homo sapiens	TRRUST
IRF1	CD40	chromatin immunoprecipitation assay;inferred by curator	29087512;29126285;27924024;18694960	Homo sapiens	GTRD;ReMap;TRRUST
IRF1	IFNA1;IFNA13	chromatin immunoprecipitation assay;inferred by curator	22458515;29087512;27924024;12077266	Homo sapiens	GTRD;TFe_via_DoRothEA;TRRUST
IRF1	CEACAM1	DNase I footprinting;chromatin immunoprecipitation assay;inferred by curator	21050451;22900683;29087512;27924024	Homo sapiens	GTRD;HTRI;TRRUST
IRF1	CCNB1	chromatin immunoprecipitation assay;inferred by curator	29126285;29087512;22200613;27924024	Homo sapiens	GTRD;ReMap;TRRUST
IRF1	CCNE1	chromatin immunoprecipitation assay;inferred by curator	29126285;29087512;22200613	Homo sapiens	ReMap;TRRUST
IRF1	PSMB9	chromatin immunoprecipitation assay;inferred by curator	16703666;29126285;10764778;10921891;27924024;9632673;29087512;18694960	Homo sapiens	GTRD;ReMap;TRRUST
IRF1	TAP1	chromatin immunoprecipitation assay;inferred by curator	29126285;22458515;27924024;9632673;29087512;18694960	Homo sapiens	GTRD;ReMap;TFe_via_DoRothEA;TRRUST
IRF1	MYC	chromatin immunoprecipitation assay;inferred by curator	10739671;29126285;27924024;20211142	Homo sapiens	FANTOM4_via_DoRothEA;GTRD;ReMap
IRF1	PSMB10	chromatin immunoprecipitation assay;inferred by curator	29087512;29126285;27924024;18694960	Homo sapiens	GTRD;ReMap;TRRUST
IRF1	HLA-G	electrophoretic mobility shift assay;inferred by curator	29087512;22900683;11087747	Homo sapiens	HTRI;TRRUST
IRF1	CASP7	chromatin immunoprecipitation assay;inferred by curator	29126285;29087512;10918594;27924024	Homo sapiens	GTRD;ReMap;TRRUST
IRF1	CYBB	chromatin immunoprecipitation assay;electrophoretic mobility shift assay;inferred by curator	29126285;9593745;27924024;29087512;22900683	Homo sapiens	GTRD;HTRI;ReMap;TRRUST
IRF1	TP53	chromatin immunoprecipitation assay;inferred by curator	29126285;22458515;19003964;27924024;29087512	Homo sapiens	GTRD;ReMap;TFe_via_DoRothEA;TRRUST
IRF1	IRF2	chromatin immunoprecipitation assay;inferred by curator	9054665;29126285;22458515;8106512;20211142;27924024;29087512	Homo sapiens	FANTOM4_via_DoRothEA;GTRD;ReMap;TFe_via_DoRothEA;TRRUST
IRF1	NR3C1	chromatin immunoprecipitation assay;inferred by curator	29126285;27924024;20211142;11463861	Homo sapiens	FANTOM4_via_DoRothEA;GTRD;ReMap
IRF1	DST	chromatin immunoprecipitation assay;inferred by curator	15560761;29087512;29126285;27924024	Homo sapiens	GTRD;ReMap;TRRUST
IRF1	POLH	chromatin immunoprecipitation assay;inferred by curator	27924024;29087512;29126285;22367195	Homo sapiens	GTRD;ReMap;TRRUST
IRF1	IL12A	chromatin immunoprecipitation assay;inferred by curator	29126285;22458515;27899662;27924024;16622221;29087512	Homo sapiens	GTRD;KEGG_via_DoRothEA;ReMap;TFe_via_DoRothEA;TRRUST
IRF1	DDX58	chromatin immunoprecipitation assay;inferred by curator	27924024;29087512;29126285;22391244	Homo sapiens	GTRD;ReMap;TRRUST
IRF1	CDKN1A	chromatin immunoprecipitation assay;inferred by curator	15509808;12420214;27924024;12531694;29087512	Homo sapiens	GTRD;TRRUST
IRF1	CDK2	chromatin immunoprecipitation assay;inferred by curator	29126285;29087512;22200613;27924024	Homo sapiens	GTRD;ReMap;TRRUST
IRF1	TNFSF10	chromatin immunoprecipitation assay;inferred by curator	29087512;29126285;27924024;21858676	Homo sapiens	GTRD;ReMap;TRRUST
IRF1	CDK1	chromatin immunoprecipitation assay;inferred by curator	29126285;29087512;22200613;27924024	Homo sapiens	GTRD;ReMap;TRRUST
IRF1	EIF2AK2	chromatin immunoprecipitation assay;inferred by curator	8622878;29087512;29126285;27924024	Homo sapiens	GTRD;ReMap;TRRUST
IRF1	MMP9	inferred by curator	12105194;29087512	Homo sapiens	TRRUST
IRF1	BCL2	chromatin immunoprecipitation assay;inferred by curator	29087512;10918594;27924024	Homo sapiens	GTRD;TRRUST
IRF1	FASLG	inferred by curator	29087512;14563113	Homo sapiens	TRRUST
IRF1	POLQ	chromatin immunoprecipitation assay;inferred by curator	27924024;29087512;29126285;22367195	Homo sapiens	GTRD;ReMap;TRRUST
IRF1	CCL5	chromatin immunoprecipitation assay;inferred by curator	22458515;10385645;29087512;27924024	Homo sapiens	GTRD;TFe_via_DoRothEA;TRRUST
IRF1	IFNL1	chromatin immunoprecipitation assay;inferred by curator	22058416;29126285;27924024;24234451	Homo sapiens	GTRD;IntAct_via_DoRothEA;ReMap
IRF1	SOCS1	chromatin immunoprecipitation assay;inferred by curator	27924024;29087512;29126285;20644166	Homo sapiens	GTRD;ReMap;TRRUST
IRF1	CDK4	chromatin immunoprecipitation assay;inferred by curator	29087512;22200613;27924024	Homo sapiens	GTRD;TRRUST
IRF1	TAPBP	chromatin immunoprecipitation assay;inferred by curator	29087512;29126285;27924024;18694960	Homo sapiens	GTRD;ReMap;TRRUST
IRF1	NCF2	chromatin immunoprecipitation assay;inferred by curator	29087512;10570299;27924024	Homo sapiens	GTRD;TRRUST
IRF1	IL12B	chromatin immunoprecipitation assay;inferred by curator	10657616;29087512;27924024;27899662	Homo sapiens	GTRD;KEGG_via_DoRothEA;TRRUST
IRF1	IRF7	chromatin immunoprecipitation assay;inferred by curator	27924024;29126285;10924517;20211142	Homo sapiens	FANTOM4_via_DoRothEA;GTRD;ReMap
IRF1	SLPI	chromatin immunoprecipitation assay;inferred by curator	29087512;29126285;27924024;10498899	Homo sapiens	GTRD;ReMap;TRRUST
IRF1	STAT1	chromatin immunoprecipitation assay;electrophoretic mobility shift assay;inferred by curator	8168491;15659797;8621447;29126285;8810328;10528163;10358173;17525742;11909852;19124747;10068671;27924024;9336467;18497060;22900683;18694960;8647845	Homo sapiens	GTRD;HTRI;ReMap
IRF1	IFNA1	inferred by curator	7606736;29087512;12077266	Homo sapiens	TRRUST
IRF1	HLA-A	chromatin immunoprecipitation assay;inferred by curator	29087512;19428110;27924024	Homo sapiens	GTRD;TRRUST
IRF1	VCAM1	chromatin immunoprecipitation assay;inferred by curator	15265939;29087512;22182512;27924024	Homo sapiens	GTRD;TRRUST
IRF1	MYB	inferred by curator	10739671;29087512	Homo sapiens	TRRUST
IRF1	ERAP2	chromatin immunoprecipitation assay;inferred by curator	15691326;29087512;29126285;27924024	Homo sapiens	GTRD;ReMap;TRRUST
IRF1	TAP2	chromatin immunoprecipitation assay;inferred by curator	29126285;22458515;27924024;29087512;18694960	Homo sapiens	GTRD;ReMap;TFe_via_DoRothEA;TRRUST
IRF1	OGN	electrophoretic mobility shift assay;inferred by curator	12020827;12835654;29087512;22900683	Homo sapiens	HTRI;TRRUST
IRF1	BLMH	chromatin immunoprecipitation assay;electrophoretic mobility shift assay;inferred by curator	21190945;29126285;22900683;27924024	Homo sapiens	GTRD;HTRI;ReMap
IRF1	IFNB1	chromatin immunoprecipitation assay;inferred by curator	29126285;22458515;8021262;17073600;27924024;18575764;29087512;22547704	Homo sapiens	GTRD;ReMap;TFe_via_DoRothEA;TRRUST
IRF1	TRIM22	chromatin immunoprecipitation assay;inferred by curator	29126285;23670564;21683060;23729439;27924024;29087512	Homo sapiens	GTRD;ReMap;TRRUST
IRF1	SOCS2	chromatin immunoprecipitation assay;inferred by curator	29087512;22291912;27924024	Homo sapiens	GTRD;TRRUST
IRF1	OPTN	chromatin immunoprecipitation assay;inferred by curator	23811275;29126285;26578589	Homo sapiens	ORegAnno;ReMap
IRF1	IFNG	inferred by curator	13678429;29087512	Homo sapiens	TRRUST
IRF1	FZD2	chromatin immunoprecipitation assay	29126285;27924024	Homo sapiens	GTRD;ReMap
IRF1	CIAO1	chromatin immunoprecipitation assay	29126285;27924024	Homo sapiens	GTRD;ReMap
IRF1	CNTNAP2	chromatin immunoprecipitation assay	27924024	Homo sapiens	GTRD
IRF1	TMEM219	chromatin immunoprecipitation assay	27924024	Homo sapiens	GTRD
IRF1	LPGAT1	chromatin immunoprecipitation assay	27924024	Homo sapiens	GTRD
IRF1	CLUAP1	chromatin immunoprecipitation assay	29126285;27924024	Homo sapiens	GTRD;ReMap
IRF1	SCARB2	chromatin immunoprecipitation assay	29126285;27924024	Homo sapiens	GTRD;ReMap
IRF1	OCA2	chromatin immunoprecipitation assay	29126285;27924024	Homo sapiens	GTRD;ReMap
IRF1	CD36	chromatin immunoprecipitation assay	27924024	Homo sapiens	GTRD
IRF1	HRH1	chromatin immunoprecipitation assay	29126285;27924024	Homo sapiens	GTRD;ReMap
IRF1	HOXB3	chromatin immunoprecipitation assay	29126285;27924024	Homo sapiens	GTRD;ReMap
IRF1	MYO1G	chromatin immunoprecipitation assay	29126285;27924024	Homo sapiens	GTRD;ReMap
IRF1	CPS1	chromatin immunoprecipitation assay	29126285;27924024	Homo sapiens	GTRD;ReMap
IRF1	GEMIN8	chromatin immunoprecipitation assay	27924024	Homo sapiens	GTRD
IRF1	ETV7	chromatin immunoprecipitation assay	29126285;27924024	Homo sapiens	GTRD;ReMap
IRF1	BBS9	chromatin immunoprecipitation assay	29126285;27924024	Homo sapiens	GTRD;ReMap
IRF1	ZNF546	chromatin immunoprecipitation assay	29126285;27924024	Homo sapiens	GTRD;ReMap
IRF1	HBZ	chromatin immunoprecipitation assay	27924024	Homo sapiens	GTRD
IRF1	TRIM23	chromatin immunoprecipitation assay	27924024	Homo sapiens	GTRD
IRF1	CCNJL	chromatin immunoprecipitation assay	27924024	Homo sapiens	GTRD
IRF1	SEC14L1	chromatin immunoprecipitation assay	27924024	Homo sapiens	GTRD
IRF1	ACYP1	chromatin immunoprecipitation assay	29126285;27924024	Homo sapiens	GTRD;ReMap
IRF1	AKR1A1	chromatin immunoprecipitation assay	29126285;27924024	Homo sapiens	GTRD;ReMap
IRF1	RNASEH2B	chromatin immunoprecipitation assay	27924024	Homo sapiens	GTRD
IRF1	TFPT	chromatin immunoprecipitation assay	29126285;27924024	Homo sapiens	GTRD;ReMap
IRF1	TMEM159	chromatin immunoprecipitation assay	27924024	Homo sapiens	GTRD
IRF1	PEBP1	chromatin immunoprecipitation assay	29126285	Homo sapiens	ReMap
IRF1	USP2	chromatin immunoprecipitation assay	29126285;27924024	Homo sapiens	GTRD;ReMap
IRF1	EFCAB2	chromatin immunoprecipitation assay	29126285;27924024	Homo sapiens	GTRD;ReMap
IRF1	EIF2AK4	chromatin immunoprecipitation assay	29126285;27924024	Homo sapiens	GTRD;ReMap
IRF1	TESPA1	chromatin immunoprecipitation assay	27924024	Homo sapiens	GTRD
IRF1	ZNF608	chromatin immunoprecipitation assay	29126285;27924024	Homo sapiens	GTRD;ReMap
IRF1	LUZP1	chromatin immunoprecipitation assay	29126285;27924024	Homo sapiens	GTRD;ReMap
IRF1	SLC2A1	chromatin immunoprecipitation assay	29126285;27924024	Homo sapiens	GTRD;ReMap
IRF1	THAP11	chromatin immunoprecipitation assay	29126285;27924024	Homo sapiens	GTRD;ReMap
IRF1	NAA60	chromatin immunoprecipitation assay	29126285;27924024	Homo sapiens	GTRD;ReMap
IRF1	LNPK	chromatin immunoprecipitation assay	29126285;27924024	Homo sapiens	GTRD;ReMap
IRF1	MXD3	chromatin immunoprecipitation assay	29126285;27924024	Homo sapiens	GTRD;ReMap
IRF1	USO1	chromatin immunoprecipitation assay	29126285;27924024	Homo sapiens	GTRD;ReMap
IRF1	GAL3ST4	chromatin immunoprecipitation assay	29126285;27924024	Homo sapiens	GTRD;ReMap
IRF1	CLN5	chromatin immunoprecipitation assay	27924024	Homo sapiens	GTRD
IRF1	RASA3	chromatin immunoprecipitation assay	29126285;27924024	Homo sapiens	GTRD;ReMap
IRF1	EXOSC9	chromatin immunoprecipitation assay	29126285;27924024	Homo sapiens	GTRD;ReMap
IRF1	ZCCHC4	chromatin immunoprecipitation assay	29126285;27924024	Homo sapiens	GTRD;ReMap
IRF1	C6orf52	chromatin immunoprecipitation assay	29126285;27924024	Homo sapiens	GTRD;ReMap
IRF1	GAS2L1	chromatin immunoprecipitation assay	29126285;27924024	Homo sapiens	GTRD;ReMap
IRF1	XPNPEP3	chromatin immunoprecipitation assay	29126285;27924024	Homo sapiens	GTRD;ReMap
IRF1	TLR4	chromatin immunoprecipitation assay	29126285;27924024	Homo sapiens	GTRD;ReMap
IRF1	SECTM1	chromatin immunoprecipitation assay	29126285;27924024	Homo sapiens	GTRD;ReMap
IRF1	TIAL1	chromatin immunoprecipitation assay	29126285;27924024	Homo sapiens	GTRD;ReMap
IRF1	CYSTM1	chromatin immunoprecipitation assay	27924024	Homo sapiens	GTRD
IRF1	TRBV7-3	chromatin immunoprecipitation assay	27924024	Homo sapiens	GTRD
IRF1	CMTM4	chromatin immunoprecipitation assay	29126285;27924024	Homo sapiens	GTRD;ReMap
IRF1	ZNF34	chromatin immunoprecipitation assay	29126285	Homo sapiens	ReMap
IRF1	NLRX1	chromatin immunoprecipitation assay	27924024	Homo sapiens	GTRD
IRF1	KCT2	chromatin immunoprecipitation assay	29126285;27924024	Homo sapiens	GTRD;ReMap
IRF1	ALG12	chromatin immunoprecipitation assay	29126285;27924024	Homo sapiens	GTRD;ReMap
IRF1	FBXO47	chromatin immunoprecipitation assay	29126285;27924024	Homo sapiens	GTRD;ReMap
IRF1	SLC5A2	chromatin immunoprecipitation assay	27924024	Homo sapiens	GTRD
IRF1	INO80	chromatin immunoprecipitation assay	29126285;27924024	Homo sapiens	GTRD;ReMap
IRF1	KLHL41	chromatin immunoprecipitation assay	29126285	Homo sapiens	ReMap
IRF1	NCK2	chromatin immunoprecipitation assay	27924024	Homo sapiens	GTRD
IRF1	SYPL1	chromatin immunoprecipitation assay	29126285;27924024	Homo sapiens	GTRD;ReMap
IRF1	BTBD9	chromatin immunoprecipitation assay	29126285;27924024	Homo sapiens	GTRD;ReMap
IRF1	SLC11A1	chromatin immunoprecipitation assay	27924024	Homo sapiens	GTRD
IRF1	GSDMB	chromatin immunoprecipitation assay	27924024	Homo sapiens	GTRD
IRF1	COPB1	chromatin immunoprecipitation assay	29126285;27924024	Homo sapiens	GTRD;ReMap
IRF1	RBX1	chromatin immunoprecipitation assay	29126285;27924024	Homo sapiens	GTRD;ReMap
IRF1	PRKCQ	chromatin immunoprecipitation assay	29126285;27924024	Homo sapiens	GTRD;ReMap
IRF1	ITGB4	chromatin immunoprecipitation assay	29126285;27924024	Homo sapiens	GTRD;ReMap
IRF1	LHX2	chromatin immunoprecipitation assay	27924024	Homo sapiens	GTRD
IRF1	FABP2	chromatin immunoprecipitation assay	27924024	Homo sapiens	GTRD
IRF1	FBXO42	chromatin immunoprecipitation assay	29126285;27924024	Homo sapiens	GTRD;ReMap
IRF1	ZNF487	chromatin immunoprecipitation assay	29126285;27924024	Homo sapiens	GTRD;ReMap
IRF1	SLC26A9	chromatin immunoprecipitation assay	29126285	Homo sapiens	ReMap
IRF1	ZNF697	chromatin immunoprecipitation assay	29126285;27924024	Homo sapiens	GTRD;ReMap
IRF1	CHEK2	chromatin immunoprecipitation assay	29126285;27924024	Homo sapiens	GTRD;ReMap
IRF1	RGS9	chromatin immunoprecipitation assay	29126285;27924024	Homo sapiens	GTRD;ReMap
IRF1	PIGH	chromatin immunoprecipitation assay	29126285;27924024	Homo sapiens	GTRD;ReMap
IRF1	PREPL	chromatin immunoprecipitation assay	29126285;27924024	Homo sapiens	GTRD;ReMap
IRF1	RAB7B	chromatin immunoprecipitation assay	27924024	Homo sapiens	GTRD
IRF1	JMJD4	chromatin immunoprecipitation assay	29126285;27924024	Homo sapiens	GTRD;ReMap
IRF1	NUP210	chromatin immunoprecipitation assay	29126285	Homo sapiens	ReMap
IRF1	ZNF639	chromatin immunoprecipitation assay	29126285;27924024	Homo sapiens	GTRD;ReMap
IRF1	MARCHF6	chromatin immunoprecipitation assay	29126285;27924024	Homo sapiens	GTRD;ReMap
IRF1	CYBA	chromatin immunoprecipitation assay	29126285;27924024	Homo sapiens	GTRD;ReMap
IRF1	SRPK1	chromatin immunoprecipitation assay	29126285;27924024	Homo sapiens	GTRD;ReMap
IRF1	PANK2	chromatin immunoprecipitation assay	29126285;27924024	Homo sapiens	GTRD;ReMap
IRF1	TMEM86A	chromatin immunoprecipitation assay	29126285;27924024	Homo sapiens	GTRD;ReMap
IRF1	NDEL1	chromatin immunoprecipitation assay	29126285;27924024	Homo sapiens	GTRD;ReMap
IRF1	BCAR3	chromatin immunoprecipitation assay	29126285;27924024	Homo sapiens	GTRD;ReMap
IRF1	UQCR11	chromatin immunoprecipitation assay	29126285;27924024	Homo sapiens	GTRD;ReMap
IRF1	GPNMB	chromatin immunoprecipitation assay	29126285;27924024	Homo sapiens	GTRD;ReMap
IRF1	YY1AP1	chromatin immunoprecipitation assay	29126285;27924024	Homo sapiens	GTRD;ReMap
IRF1	SPTBN4	chromatin immunoprecipitation assay	29126285;27924024	Homo sapiens	GTRD;ReMap
IRF1	ZFAND5	chromatin immunoprecipitation assay	29126285;27924024	Homo sapiens	GTRD;ReMap
IRF1	CORO1C	chromatin immunoprecipitation assay	29126285;27924024	Homo sapiens	GTRD;ReMap
IRF1	MYOM2	chromatin immunoprecipitation assay	27924024	Homo sapiens	GTRD
IRF1	RHCE	chromatin immunoprecipitation assay	29126285;27924024	Homo sapiens	GTRD;ReMap
IRF1	SREK1IP1	chromatin immunoprecipitation assay	29126285;27924024	Homo sapiens	GTRD;ReMap
IRF1	PPP5D1	chromatin immunoprecipitation assay	29126285;27924024	Homo sapiens	GTRD;ReMap
IRF1	ZSCAN2	chromatin immunoprecipitation assay	29126285;27924024	Homo sapiens	GTRD;ReMap
IRF1	PIPOX	chromatin immunoprecipitation assay	29126285;27924024	Homo sapiens	GTRD;ReMap
IRF1	TSPO2	chromatin immunoprecipitation assay	29126285	Homo sapiens	ReMap
IRF1	MARCHF7	chromatin immunoprecipitation assay	29126285;27924024	Homo sapiens	GTRD;ReMap
IRF1	AASS	chromatin immunoprecipitation assay	27924024	Homo sapiens	GTRD
IRF1	DENND2C	chromatin immunoprecipitation assay	27924024	Homo sapiens	GTRD
IRF1	MYPN	chromatin immunoprecipitation assay	29126285	Homo sapiens	ReMap
IRF1	MGST1	chromatin immunoprecipitation assay	27924024	Homo sapiens	GTRD
IRF1	COL4A5	chromatin immunoprecipitation assay	29126285	Homo sapiens	ReMap
IRF1	PFKFB3	chromatin immunoprecipitation assay	27924024	Homo sapiens	GTRD
IRF1	UTP3	chromatin immunoprecipitation assay	29126285;27924024	Homo sapiens	GTRD;ReMap
IRF1	STX12	chromatin immunoprecipitation assay	29126285;27924024	Homo sapiens	GTRD;ReMap
IRF1	EIF4A2	chromatin immunoprecipitation assay	29126285;27924024	Homo sapiens	GTRD;ReMap
IRF1	PATL2	chromatin immunoprecipitation assay	29126285;27924024	Homo sapiens	GTRD;ReMap
IRF1	ACIN1	chromatin immunoprecipitation assay	29126285;27924024	Homo sapiens	GTRD;ReMap
IRF1	SAMSN1	chromatin immunoprecipitation assay	27924024	Homo sapiens	GTRD
IRF1	CYB561D1	chromatin immunoprecipitation assay	29126285;27924024	Homo sapiens	GTRD;ReMap
IRF1	C12orf76	chromatin immunoprecipitation assay	27924024	Homo sapiens	GTRD
IRF1	TAF1	chromatin immunoprecipitation assay	29126285;27924024	Homo sapiens	GTRD;ReMap
IRF1	AMMECR1L	chromatin immunoprecipitation assay	27924024	Homo sapiens	GTRD
IRF1	GGCX	chromatin immunoprecipitation assay	29126285;27924024	Homo sapiens	GTRD;ReMap
IRF1	DGCR2	chromatin immunoprecipitation assay	29126285;27924024	Homo sapiens	GTRD;ReMap
IRF1	ZNF738	chromatin immunoprecipitation assay	27924024	Homo sapiens	GTRD
IRF1	MBD1	chromatin immunoprecipitation assay	29126285;27924024	Homo sapiens	GTRD;ReMap
IRF1	QTRT1	chromatin immunoprecipitation assay	27924024	Homo sapiens	GTRD
IRF1	ACBD7	chromatin immunoprecipitation assay	29126285;27924024	Homo sapiens	GTRD;ReMap
IRF1	PLD4	chromatin immunoprecipitation assay	27924024	Homo sapiens	GTRD
IRF1	GUK1	chromatin immunoprecipitation assay	29126285;27924024	Homo sapiens	GTRD;ReMap
IRF1	VAMP7	chromatin immunoprecipitation assay	29126285;27924024	Homo sapiens	GTRD;ReMap
IRF1	IGFL2	chromatin immunoprecipitation assay	27924024	Homo sapiens	GTRD
IRF1	LRRC8B	chromatin immunoprecipitation assay	29126285;27924024	Homo sapiens	GTRD;ReMap
IRF1	SEPHS2	chromatin immunoprecipitation assay	29126285	Homo sapiens	ReMap
IRF1	FADS3	chromatin immunoprecipitation assay	27924024	Homo sapiens	GTRD
IRF1	MCM7	chromatin immunoprecipitation assay	27924024	Homo sapiens	GTRD
IRF1	TXNRD2	chromatin immunoprecipitation assay	29126285;27924024	Homo sapiens	GTRD;ReMap
IRF1	TRAPPC5	chromatin immunoprecipitation assay	29126285;27924024	Homo sapiens	GTRD;ReMap
IRF1	MRPL53	chromatin immunoprecipitation assay	29126285;27924024	Homo sapiens	GTRD;ReMap
IRF1	EXO5	chromatin immunoprecipitation assay	29126285;27924024	Homo sapiens	GTRD;ReMap
IRF1	BTNL8	chromatin immunoprecipitation assay	27924024	Homo sapiens	GTRD
IRF1	RPS16	chromatin immunoprecipitation assay	29126285;27924024	Homo sapiens	GTRD;ReMap
IRF1	SMC1B	chromatin immunoprecipitation assay	27924024	Homo sapiens	GTRD
IRF1	ZNF93	chromatin immunoprecipitation assay	29126285;27924024	Homo sapiens	GTRD;ReMap
IRF1	CASD1	chromatin immunoprecipitation assay	27924024	Homo sapiens	GTRD
IRF1	CCDC60	chromatin immunoprecipitation assay	29126285;27924024	Homo sapiens	GTRD;ReMap
IRF1	AKT1	chromatin immunoprecipitation assay	29126285	Homo sapiens	ReMap
IRF1	MAP6D1	chromatin immunoprecipitation assay	27924024	Homo sapiens	GTRD
IRF1	CD151	chromatin immunoprecipitation assay	29126285;27924024	Homo sapiens	GTRD;ReMap
IRF1	SNX16	chromatin immunoprecipitation assay	29126285;27924024	Homo sapiens	GTRD;ReMap
IRF1	APOC1	chromatin immunoprecipitation assay	27924024	Homo sapiens	GTRD
IRF1	IRF3	chromatin immunoprecipitation assay	29126285;27924024	Homo sapiens	GTRD;ReMap
IRF1	EGR3	chromatin immunoprecipitation assay	29126285;27924024	Homo sapiens	GTRD;ReMap
IRF1	UBA52	chromatin immunoprecipitation assay	29126285;27924024	Homo sapiens	GTRD;ReMap
IRF1	CNOT7	chromatin immunoprecipitation assay	29126285;27924024	Homo sapiens	GTRD;ReMap
IRF1	TXNDC5	chromatin immunoprecipitation assay	29126285	Homo sapiens	ReMap
IRF1	MYL4	chromatin immunoprecipitation assay	27924024	Homo sapiens	GTRD
IRF1	HSPD1	chromatin immunoprecipitation assay	27924024	Homo sapiens	GTRD
IRF1	UGT3A2	chromatin immunoprecipitation assay	29126285;27924024	Homo sapiens	GTRD;ReMap
IRF1	SMARCD2	chromatin immunoprecipitation assay	29126285;27924024	Homo sapiens	GTRD;ReMap
IRF1	L3MBTL3	chromatin immunoprecipitation assay	29126285	Homo sapiens	ReMap
IRF1	GGN	chromatin immunoprecipitation assay	29126285;27924024	Homo sapiens	GTRD;ReMap
IRF1	KIDINS220	chromatin immunoprecipitation assay	29126285;27924024	Homo sapiens	GTRD;ReMap
IRF1	RAD1	chromatin immunoprecipitation assay	27924024	Homo sapiens	GTRD
IRF1	TTC16	chromatin immunoprecipitation assay	29126285;27924024	Homo sapiens	GTRD;ReMap
IRF1	RBM11	chromatin immunoprecipitation assay	29126285;27924024	Homo sapiens	GTRD;ReMap
IRF1	HSPA1L	chromatin immunoprecipitation assay	29126285;27924024	Homo sapiens	GTRD;ReMap
IRF1	SLC6A14	chromatin immunoprecipitation assay	29126285	Homo sapiens	ReMap
IRF1	RPS20	chromatin immunoprecipitation assay	29126285;27924024	Homo sapiens	GTRD;ReMap
IRF1	CETN2	chromatin immunoprecipitation assay	29126285;27924024	Homo sapiens	GTRD;ReMap
IRF1	PJVK	chromatin immunoprecipitation assay	29126285;27924024	Homo sapiens	GTRD;ReMap
IRF1	EVI5	chromatin immunoprecipitation assay	27924024	Homo sapiens	GTRD
IRF1	SLC15A3	chromatin immunoprecipitation assay	29126285;27924024	Homo sapiens	GTRD;ReMap
IRF1	PCSK5	chromatin immunoprecipitation assay	27924024	Homo sapiens	GTRD
IRF1	RAD52	chromatin immunoprecipitation assay	29126285;27924024	Homo sapiens	GTRD;ReMap
IRF1	CUEDC1	chromatin immunoprecipitation assay	29126285;27924024	Homo sapiens	GTRD;ReMap
IRF1	STK3	chromatin immunoprecipitation assay	29126285;27924024	Homo sapiens	GTRD;ReMap
IRF1	TFPI2	chromatin immunoprecipitation assay	29126285	Homo sapiens	ReMap
IRF1	TSR1	chromatin immunoprecipitation assay	27924024	Homo sapiens	GTRD
IRF1	COL1A1	chromatin immunoprecipitation assay	27924024	Homo sapiens	GTRD
IRF1	ILDR2	chromatin immunoprecipitation assay	27924024	Homo sapiens	GTRD
IRF1	PIAS1	chromatin immunoprecipitation assay	29126285;27924024	Homo sapiens	GTRD;ReMap
IRF1	GRB7	chromatin immunoprecipitation assay	29126285;27924024	Homo sapiens	GTRD;ReMap
IRF1	CCDC28A	chromatin immunoprecipitation assay	29126285;27924024	Homo sapiens	GTRD;ReMap
IRF1	PEX7	chromatin immunoprecipitation assay	29126285;27924024	Homo sapiens	GTRD;ReMap
IRF1	ZNF207	chromatin immunoprecipitation assay	29126285;27924024	Homo sapiens	GTRD;ReMap
IRF1	PHLPP1	chromatin immunoprecipitation assay	29126285;27924024	Homo sapiens	GTRD;ReMap
IRF1	HSPA9	chromatin immunoprecipitation assay	29126285;27924024	Homo sapiens	GTRD;ReMap
IRF1	GRK6	chromatin immunoprecipitation assay	29126285;27924024	Homo sapiens	GTRD;ReMap
IRF1	TSR2	chromatin immunoprecipitation assay	29126285;27924024	Homo sapiens	GTRD;ReMap
IRF1	SLC35G1	chromatin immunoprecipitation assay	29126285;27924024	Homo sapiens	GTRD;ReMap
IRF1	FLVCR2	chromatin immunoprecipitation assay	27924024	Homo sapiens	GTRD
IRF1	ROGDI	chromatin immunoprecipitation assay	29126285;27924024	Homo sapiens	GTRD;ReMap
IRF1	RAB29	chromatin immunoprecipitation assay	29126285;27924024	Homo sapiens	GTRD;ReMap
IRF1	KNOP1	chromatin immunoprecipitation assay	29126285;27924024	Homo sapiens	GTRD;ReMap
IRF1	PTPN2	chromatin immunoprecipitation assay	27924024	Homo sapiens	GTRD
IRF1	VIL1	chromatin immunoprecipitation assay	27924024	Homo sapiens	GTRD
IRF1	ABT1	chromatin immunoprecipitation assay	29126285;27924024	Homo sapiens	GTRD;ReMap
IRF1	GDF5	chromatin immunoprecipitation assay	29126285;27924024	Homo sapiens	GTRD;ReMap
IRF1	ASGR2	chromatin immunoprecipitation assay	27924024	Homo sapiens	GTRD
IRF1	B3GNT8	chromatin immunoprecipitation assay	29126285	Homo sapiens	ReMap
IRF1	PCDH7	chromatin immunoprecipitation assay	29126285;27924024	Homo sapiens	GTRD;ReMap
IRF1	RWDD4	chromatin immunoprecipitation assay	29126285;27924024	Homo sapiens	GTRD;ReMap
IRF1	ZNF488	chromatin immunoprecipitation assay	29126285;27924024	Homo sapiens	GTRD;ReMap
IRF1	RUBCN	chromatin immunoprecipitation assay	29126285;27924024	Homo sapiens	GTRD;ReMap
IRF1	DSG2	chromatin immunoprecipitation assay	29126285	Homo sapiens	ReMap
IRF1	ZNF717	chromatin immunoprecipitation assay	27924024	Homo sapiens	GTRD
IRF1	DIS3L2	chromatin immunoprecipitation assay	27924024	Homo sapiens	GTRD
IRF1	MIIP	chromatin immunoprecipitation assay	29126285;27924024	Homo sapiens	GTRD;ReMap
IRF1	KIF18B	chromatin immunoprecipitation assay	29126285;27924024	Homo sapiens	GTRD;ReMap
IRF1	CDK11A	chromatin immunoprecipitation assay	29126285;27924024	Homo sapiens	GTRD;ReMap
IRF1	NDUFA10	chromatin immunoprecipitation assay	29126285;27924024	Homo sapiens	GTRD;ReMap
IRF1	FBXW7	chromatin immunoprecipitation assay	29126285;27924024	Homo sapiens	GTRD;ReMap
IRF1	FEM1B	chromatin immunoprecipitation assay	29126285;27924024	Homo sapiens	GTRD;ReMap
IRF1	FDX2	chromatin immunoprecipitation assay	29126285;27924024	Homo sapiens	GTRD;ReMap
IRF1	NUMBL	chromatin immunoprecipitation assay	29126285;27924024	Homo sapiens	GTRD;ReMap
IRF1	EFNB2	chromatin immunoprecipitation assay	29126285;27924024	Homo sapiens	GTRD;ReMap
IRF1	ZNF425	chromatin immunoprecipitation assay	29126285;27924024	Homo sapiens	GTRD;ReMap
IRF1	CCDC142	chromatin immunoprecipitation assay	29126285;27924024	Homo sapiens	GTRD;ReMap
IRF1	CYTIP	chromatin immunoprecipitation assay	27924024	Homo sapiens	GTRD
IRF1	STING1	chromatin immunoprecipitation assay	29126285;27924024	Homo sapiens	GTRD;ReMap
IRF1	TMEM139	chromatin immunoprecipitation assay	29126285;27924024	Homo sapiens	GTRD;ReMap
IRF1	PIGB	chromatin immunoprecipitation assay	29126285;27924024	Homo sapiens	GTRD;ReMap
IRF1	ARHGEF12	chromatin immunoprecipitation assay	29126285;27924024	Homo sapiens	GTRD;ReMap
IRF1	MED27	chromatin immunoprecipitation assay	29126285;27924024	Homo sapiens	GTRD;ReMap
IRF1	GIGYF2	chromatin immunoprecipitation assay	29126285;27924024	Homo sapiens	GTRD;ReMap
IRF1	TMEM126A	chromatin immunoprecipitation assay	29126285;27924024	Homo sapiens	GTRD;ReMap
IRF1	ANXA10	chromatin immunoprecipitation assay	29126285;27924024	Homo sapiens	GTRD;ReMap
IRF1	PRRC2C	chromatin immunoprecipitation assay	29126285;27924024	Homo sapiens	GTRD;ReMap
IRF1	ZNF655	chromatin immunoprecipitation assay	29126285	Homo sapiens	ReMap
IRF1	LHX1	chromatin immunoprecipitation assay	27924024	Homo sapiens	GTRD
IRF1	PAOX	chromatin immunoprecipitation assay	29126285	Homo sapiens	ReMap
IRF1	SEMA6A	chromatin immunoprecipitation assay	29126285;27924024	Homo sapiens	GTRD;ReMap
IRF1	PDE8A	chromatin immunoprecipitation assay	29126285;27924024	Homo sapiens	GTRD;ReMap
IRF1	CD209	chromatin immunoprecipitation assay	29126285;27924024	Homo sapiens	GTRD;ReMap
IRF1	RPGRIP1	chromatin immunoprecipitation assay	27924024	Homo sapiens	GTRD
IRF1	YWHAE	chromatin immunoprecipitation assay	27924024	Homo sapiens	GTRD
IRF1	H2BC3	chromatin immunoprecipitation assay	29126285;27924024	Homo sapiens	GTRD;ReMap
IRF1	DHX15	chromatin immunoprecipitation assay	29126285;27924024	Homo sapiens	GTRD;ReMap
IRF1	NF1	chromatin immunoprecipitation assay	29126285;27924024	Homo sapiens	GTRD;ReMap
IRF1	ZNF564	chromatin immunoprecipitation assay	29126285;27924024	Homo sapiens	GTRD;ReMap
IRF1	ECI2	chromatin immunoprecipitation assay	29126285;27924024	Homo sapiens	GTRD;ReMap
IRF1	GNB1L	chromatin immunoprecipitation assay	29126285;27924024	Homo sapiens	GTRD;ReMap
IRF1	USF3	chromatin immunoprecipitation assay	29126285;27924024	Homo sapiens	GTRD;ReMap
IRF1	ATP11C	chromatin immunoprecipitation assay	27924024	Homo sapiens	GTRD
IRF1	HNRNPF	chromatin immunoprecipitation assay	29126285;27924024	Homo sapiens	GTRD;ReMap
IRF1	FAM104A	chromatin immunoprecipitation assay	27924024	Homo sapiens	GTRD
IRF1	TMX4	chromatin immunoprecipitation assay	29126285;27924024	Homo sapiens	GTRD;ReMap
IRF1	CPSF3	chromatin immunoprecipitation assay	29126285;27924024	Homo sapiens	GTRD;ReMap
IRF1	CFAP20	chromatin immunoprecipitation assay	29126285;27924024	Homo sapiens	GTRD;ReMap
IRF1	RHOBTB3	chromatin immunoprecipitation assay	29126285;27924024	Homo sapiens	GTRD;ReMap
IRF1	BAD	chromatin immunoprecipitation assay	29126285;27924024	Homo sapiens	GTRD;ReMap
IRF1	PGBD4	chromatin immunoprecipitation assay	29126285;27924024	Homo sapiens	GTRD;ReMap
IRF1	SLC9A9	chromatin immunoprecipitation assay	29126285	Homo sapiens	ReMap
IRF1	CD82	chromatin immunoprecipitation assay	27924024	Homo sapiens	GTRD
IRF1	C3AR1	chromatin immunoprecipitation assay	27924024	Homo sapiens	GTRD
IRF1	UBFD1	chromatin immunoprecipitation assay	29126285;27924024	Homo sapiens	GTRD;ReMap
IRF1	ETFBKMT	chromatin immunoprecipitation assay	27924024	Homo sapiens	GTRD
IRF1	RPS11	chromatin immunoprecipitation assay	29126285;27924024	Homo sapiens	GTRD;ReMap
IRF1	WDR3	chromatin immunoprecipitation assay	29126285;27924024	Homo sapiens	GTRD;ReMap
IRF1	PNRC2	chromatin immunoprecipitation assay	29126285;27924024	Homo sapiens	GTRD;ReMap
IRF1	NIBAN1	chromatin immunoprecipitation assay	29126285;27924024	Homo sapiens	GTRD;ReMap
IRF1	FUZ	chromatin immunoprecipitation assay	27924024	Homo sapiens	GTRD
IRF1	CMTR2	chromatin immunoprecipitation assay	27924024	Homo sapiens	GTRD
IRF1	JARID2	chromatin immunoprecipitation assay	29126285;27924024	Homo sapiens	GTRD;ReMap
IRF1	SNRPA1	chromatin immunoprecipitation assay	29126285;27924024	Homo sapiens	GTRD;ReMap
IRF1	TOP2B	chromatin immunoprecipitation assay	29126285;27924024	Homo sapiens	GTRD;ReMap
IRF1	CCN5	chromatin immunoprecipitation assay	29126285;27924024	Homo sapiens	GTRD;ReMap
IRF1	SERINC5	chromatin immunoprecipitation assay	29126285;27924024	Homo sapiens	GTRD;ReMap
IRF1	TENT4A	chromatin immunoprecipitation assay	29126285;27924024	Homo sapiens	GTRD;ReMap
IRF1	SGCE	chromatin immunoprecipitation assay	29126285	Homo sapiens	ReMap
IRF1	ZC3H12D	chromatin immunoprecipitation assay	27924024	Homo sapiens	GTRD
IRF1	NCDN	chromatin immunoprecipitation assay	29126285;27924024	Homo sapiens	GTRD;ReMap
IRF1	SOD1	chromatin immunoprecipitation assay	29126285;27924024	Homo sapiens	GTRD;ReMap
IRF1	BCAS2	chromatin immunoprecipitation assay	29126285;27924024	Homo sapiens	GTRD;ReMap
IRF1	APLF	chromatin immunoprecipitation assay	29126285;27924024	Homo sapiens	GTRD;ReMap
IRF1	TBC1D5	chromatin immunoprecipitation assay	27924024	Homo sapiens	GTRD
IRF1	LETM2	chromatin immunoprecipitation assay	29126285;27924024	Homo sapiens	GTRD;ReMap
IRF1	SPAG8	chromatin immunoprecipitation assay	27924024	Homo sapiens	GTRD
IRF1	BATF2	chromatin immunoprecipitation assay	29126285;27924024	Homo sapiens	GTRD;ReMap
IRF1	ZBED9	chromatin immunoprecipitation assay	29126285;27924024	Homo sapiens	GTRD;ReMap
IRF1	LYPD6	chromatin immunoprecipitation assay	27924024	Homo sapiens	GTRD
IRF1	DDIAS	chromatin immunoprecipitation assay	27924024	Homo sapiens	GTRD
IRF1	LRRFIP2	chromatin immunoprecipitation assay	27924024	Homo sapiens	GTRD
IRF1	RBBP8	chromatin immunoprecipitation assay	27924024	Homo sapiens	GTRD
IRF1	ZNF101	chromatin immunoprecipitation assay	29126285;27924024	Homo sapiens	GTRD;ReMap
IRF1	TLK2	chromatin immunoprecipitation assay	27924024	Homo sapiens	GTRD
IRF1	NFATC2IP	chromatin immunoprecipitation assay	29126285;27924024	Homo sapiens	GTRD;ReMap
IRF1	SLC27A2	chromatin immunoprecipitation assay	29126285	Homo sapiens	ReMap
IRF1	KPNB1	chromatin immunoprecipitation assay	29126285;27924024	Homo sapiens	GTRD;ReMap
IRF1	PIEZO1	chromatin immunoprecipitation assay	29126285;27924024	Homo sapiens	GTRD;ReMap
IRF1	MS4A6A	chromatin immunoprecipitation assay	27924024	Homo sapiens	GTRD
IRF1	KPNA1	chromatin immunoprecipitation assay	27924024	Homo sapiens	GTRD
IRF1	GPN1	chromatin immunoprecipitation assay	27924024	Homo sapiens	GTRD
IRF1	CDK5	chromatin immunoprecipitation assay	29126285;27924024	Homo sapiens	GTRD;ReMap
IRF1	TMEM121B	chromatin immunoprecipitation assay	27924024	Homo sapiens	GTRD
IRF1	PDCD2L	chromatin immunoprecipitation assay	29126285;27924024	Homo sapiens	GTRD;ReMap
IRF1	EDF1	chromatin immunoprecipitation assay	29126285;27924024	Homo sapiens	GTRD;ReMap
IRF1	DLAT	chromatin immunoprecipitation assay	29126285;27924024	Homo sapiens	GTRD;ReMap
IRF1	PRNP	chromatin immunoprecipitation assay	29126285;27924024	Homo sapiens	GTRD;ReMap
IRF1	ZBTB8OS	chromatin immunoprecipitation assay	29126285;27924024	Homo sapiens	GTRD;ReMap
IRF1	MAPKAPK5	chromatin immunoprecipitation assay	29126285;27924024	Homo sapiens	GTRD;ReMap
IRF1	FAM186A	chromatin immunoprecipitation assay	29126285	Homo sapiens	ReMap
IRF1	VGLL4	chromatin immunoprecipitation assay	29126285;27924024	Homo sapiens	GTRD;ReMap
IRF1	RAB17	chromatin immunoprecipitation assay	27924024	Homo sapiens	GTRD
IRF1	GMPPB	chromatin immunoprecipitation assay	29126285;27924024	Homo sapiens	GTRD;ReMap
IRF1	ELF4	chromatin immunoprecipitation assay	27924024	Homo sapiens	GTRD
IRF1	CSNK1A1	chromatin immunoprecipitation assay	29126285;27924024	Homo sapiens	GTRD;ReMap
IRF1	RBM15	chromatin immunoprecipitation assay	29126285;27924024	Homo sapiens	GTRD;ReMap
IRF1	ZNF681	chromatin immunoprecipitation assay	29126285;27924024	Homo sapiens	GTRD;ReMap
IRF1	SLC9A1	chromatin immunoprecipitation assay	27924024	Homo sapiens	GTRD
IRF1	BCKDK	chromatin immunoprecipitation assay	27924024	Homo sapiens	GTRD
IRF1	KTI12	chromatin immunoprecipitation assay	29126285;27924024	Homo sapiens	GTRD;ReMap
IRF1	ZBP1	chromatin immunoprecipitation assay	29126285;27924024	Homo sapiens	GTRD;ReMap
IRF1	PHF5A	chromatin immunoprecipitation assay	29126285;27924024	Homo sapiens	GTRD;ReMap
IRF1	CYP2B6	chromatin immunoprecipitation assay	27924024	Homo sapiens	GTRD
IRF1	FAM98C	chromatin immunoprecipitation assay	29126285;27924024	Homo sapiens	GTRD;ReMap
IRF1	KCTD10	chromatin immunoprecipitation assay	29126285;27924024	Homo sapiens	GTRD;ReMap
IRF1	GALNT4	chromatin immunoprecipitation assay	29126285;27924024	Homo sapiens	GTRD;ReMap
IRF1	PSMF1	chromatin immunoprecipitation assay	27924024	Homo sapiens	GTRD
IRF1	ARHGAP4	chromatin immunoprecipitation assay	29126285;27924024	Homo sapiens	GTRD;ReMap
IRF1	PRKCZ	chromatin immunoprecipitation assay	27924024	Homo sapiens	GTRD
IRF1	TPP1	chromatin immunoprecipitation assay	29126285;27924024	Homo sapiens	GTRD;ReMap
IRF1	RAB11A	chromatin immunoprecipitation assay	27924024	Homo sapiens	GTRD
IRF1	TMEM134	chromatin immunoprecipitation assay	29126285;27924024	Homo sapiens	GTRD;ReMap
IRF1	PET117	chromatin immunoprecipitation assay	29126285;27924024	Homo sapiens	GTRD;ReMap
IRF1	SLC7A11	chromatin immunoprecipitation assay	29126285;27924024	Homo sapiens	GTRD;ReMap
IRF1	RBM27	chromatin immunoprecipitation assay	29126285;27924024	Homo sapiens	GTRD;ReMap
IRF1	OSGIN1	chromatin immunoprecipitation assay	27924024	Homo sapiens	GTRD
IRF1	ACAT1	chromatin immunoprecipitation assay	29126285;27924024	Homo sapiens	GTRD;ReMap
IRF1	MTLN	chromatin immunoprecipitation assay	27924024	Homo sapiens	GTRD
IRF1	SLC2A5	chromatin immunoprecipitation assay	27924024	Homo sapiens	GTRD
IRF1	EPC1	chromatin immunoprecipitation assay	29126285;27924024	Homo sapiens	GTRD;ReMap
IRF1	RAD51AP2	chromatin immunoprecipitation assay	29126285;27924024	Homo sapiens	GTRD;ReMap
IRF1	CCPG1	chromatin immunoprecipitation assay	29126285;27924024	Homo sapiens	GTRD;ReMap
IRF1	FCMR	chromatin immunoprecipitation assay	27924024	Homo sapiens	GTRD
IRF1	USP45	chromatin immunoprecipitation assay	27924024	Homo sapiens	GTRD
IRF1	IQCC	chromatin immunoprecipitation assay	29126285;27924024	Homo sapiens	GTRD;ReMap
IRF1	SPTA1	chromatin immunoprecipitation assay	29126285;27924024	Homo sapiens	GTRD;ReMap
IRF1	ANKRD42	chromatin immunoprecipitation assay	27924024	Homo sapiens	GTRD
IRF1	PSD4	chromatin immunoprecipitation assay	29126285;27924024	Homo sapiens	GTRD;ReMap
IRF1	ZNF280C	chromatin immunoprecipitation assay	29126285;27924024	Homo sapiens	GTRD;ReMap
IRF1	RHBDD3	chromatin immunoprecipitation assay	29126285;27924024	Homo sapiens	GTRD;ReMap
IRF1	ACOT9	chromatin immunoprecipitation assay	27924024	Homo sapiens	GTRD
IRF1	ITSN1	chromatin immunoprecipitation assay	29126285;27924024	Homo sapiens	GTRD;ReMap
IRF1	COL6A1	chromatin immunoprecipitation assay	29126285;27924024	Homo sapiens	GTRD;ReMap
IRF1	EED	chromatin immunoprecipitation assay	29126285;27924024	Homo sapiens	GTRD;ReMap
IRF1	PUM1	chromatin immunoprecipitation assay	29126285;27924024	Homo sapiens	GTRD;ReMap
IRF1	ADAM10	chromatin immunoprecipitation assay	29126285;27924024	Homo sapiens	GTRD;ReMap
IRF1	KRTAP10-5	chromatin immunoprecipitation assay	29126285	Homo sapiens	ReMap
IRF1	ALDH6A1	chromatin immunoprecipitation assay	29126285;27924024	Homo sapiens	GTRD;ReMap
IRF1	PSMD9	chromatin immunoprecipitation assay	29126285;27924024	Homo sapiens	GTRD;ReMap
IRF1	CCSMST1	chromatin immunoprecipitation assay	29126285;27924024	Homo sapiens	GTRD;ReMap
IRF1	THRA	chromatin immunoprecipitation assay	29126285;27924024	Homo sapiens	GTRD;ReMap
IRF1	ST6GALNAC6	chromatin immunoprecipitation assay	27924024	Homo sapiens	GTRD
IRF1	BUB1B	chromatin immunoprecipitation assay	29126285;27924024	Homo sapiens	GTRD;ReMap
IRF1	SOGA1	chromatin immunoprecipitation assay	27924024	Homo sapiens	GTRD
IRF1	NDUFS2	chromatin immunoprecipitation assay	27924024	Homo sapiens	GTRD
IRF1	S100A4	chromatin immunoprecipitation assay	27924024	Homo sapiens	GTRD
IRF1	CCDC150	chromatin immunoprecipitation assay	29126285;27924024	Homo sapiens	GTRD;ReMap
IRF1	PISD	chromatin immunoprecipitation assay	29126285;27924024	Homo sapiens	GTRD;ReMap
IRF1	HMGXB4	chromatin immunoprecipitation assay	29126285;27924024	Homo sapiens	GTRD;ReMap
IRF1	HDDC3	chromatin immunoprecipitation assay	29126285;27924024	Homo sapiens	GTRD;ReMap
IRF1	C5orf22	chromatin immunoprecipitation assay	29126285;27924024	Homo sapiens	GTRD;ReMap
IRF1	PIP4K2A	chromatin immunoprecipitation assay	27924024	Homo sapiens	GTRD
IRF1	FBXO16	chromatin immunoprecipitation assay	29126285;27924024	Homo sapiens	GTRD;ReMap
IRF1	MSH2	chromatin immunoprecipitation assay	29126285;27924024	Homo sapiens	GTRD;ReMap
IRF1	C12orf50	chromatin immunoprecipitation assay	29126285	Homo sapiens	ReMap
IRF1	CCDC198	chromatin immunoprecipitation assay	29126285;27924024	Homo sapiens	GTRD;ReMap
IRF1	PARP14	chromatin immunoprecipitation assay	29126285;27924024	Homo sapiens	GTRD;ReMap
IRF1	UBA7	chromatin immunoprecipitation assay	29126285;27924024	Homo sapiens	GTRD;ReMap
IRF1	NCAPG2	chromatin immunoprecipitation assay	29126285;27924024	Homo sapiens	GTRD;ReMap
IRF1	ZGLP1	chromatin immunoprecipitation assay	27924024	Homo sapiens	GTRD
IRF1	SELL	chromatin immunoprecipitation assay	27924024	Homo sapiens	GTRD
IRF1	ADCK1	chromatin immunoprecipitation assay	29126285;27924024	Homo sapiens	GTRD;ReMap
IRF1	MBLAC1	chromatin immunoprecipitation assay	29126285	Homo sapiens	ReMap
IRF1	PPP1R3E	chromatin immunoprecipitation assay	27924024	Homo sapiens	GTRD
IRF1	COPZ1	chromatin immunoprecipitation assay	29126285;27924024	Homo sapiens	GTRD;ReMap
IRF1	RAD17	chromatin immunoprecipitation assay	27924024	Homo sapiens	GTRD
IRF1	CP	chromatin immunoprecipitation assay	29126285	Homo sapiens	ReMap
IRF1	ZNF516	chromatin immunoprecipitation assay	27924024	Homo sapiens	GTRD
IRF1	POLR1B	chromatin immunoprecipitation assay	29126285;27924024	Homo sapiens	GTRD;ReMap
IRF1	ATF6B	chromatin immunoprecipitation assay	29126285;27924024	Homo sapiens	GTRD;ReMap
IRF1	DDX28	chromatin immunoprecipitation assay	29126285	Homo sapiens	ReMap
IRF1	CD44	chromatin immunoprecipitation assay	29126285;27924024	Homo sapiens	GTRD;ReMap
IRF1	DGCR6L	chromatin immunoprecipitation assay	29126285;27924024	Homo sapiens	GTRD;ReMap
IRF1	G2E3	chromatin immunoprecipitation assay	29126285;27924024	Homo sapiens	GTRD;ReMap
IRF1	RECQL5	chromatin immunoprecipitation assay	29126285;27924024	Homo sapiens	GTRD;ReMap
IRF1	YWHAZ	chromatin immunoprecipitation assay	29126285;27924024	Homo sapiens	GTRD;ReMap
IRF1	ENTPD7	chromatin immunoprecipitation assay	29126285;27924024	Homo sapiens	GTRD;ReMap
IRF1	PCDHAC1	chromatin immunoprecipitation assay	29126285	Homo sapiens	ReMap
IRF1	RFK	chromatin immunoprecipitation assay	29126285;27924024	Homo sapiens	GTRD;ReMap
IRF1	AGO2	chromatin immunoprecipitation assay	27924024	Homo sapiens	GTRD
IRF1	SMAD5	chromatin immunoprecipitation assay	29126285;27924024	Homo sapiens	GTRD;ReMap
IRF1	PSAT1	chromatin immunoprecipitation assay	29126285;27924024	Homo sapiens	GTRD;ReMap
IRF1	MUC4	chromatin immunoprecipitation assay	27924024	Homo sapiens	GTRD
IRF1	SLC22A15	chromatin immunoprecipitation assay	29126285	Homo sapiens	ReMap
IRF1	MAP1S	chromatin immunoprecipitation assay	27924024	Homo sapiens	GTRD
IRF1	HTRA2	chromatin immunoprecipitation assay	29126285;27924024	Homo sapiens	GTRD;ReMap
IRF1	ANKZF1	chromatin immunoprecipitation assay	29126285;27924024	Homo sapiens	GTRD;ReMap
IRF1	EDN1	chromatin immunoprecipitation assay	29126285	Homo sapiens	ReMap
IRF1	SYCP2	chromatin immunoprecipitation assay	27924024	Homo sapiens	GTRD
IRF1	TTC4	chromatin immunoprecipitation assay	29126285;27924024	Homo sapiens	GTRD;ReMap
IRF1	ZSWIM1	chromatin immunoprecipitation assay	29126285;27924024	Homo sapiens	GTRD;ReMap
IRF1	PYGO2	chromatin immunoprecipitation assay	27924024	Homo sapiens	GTRD
IRF1	TBC1D20	chromatin immunoprecipitation assay	29126285;27924024	Homo sapiens	GTRD;ReMap
IRF1	SLC35E2B	chromatin immunoprecipitation assay	29126285;27924024	Homo sapiens	GTRD;ReMap
IRF1	SNX6	chromatin immunoprecipitation assay	27924024	Homo sapiens	GTRD
IRF1	ADAMTSL5	chromatin immunoprecipitation assay	27924024	Homo sapiens	GTRD
IRF1	ATP6V1E1	chromatin immunoprecipitation assay	29126285;27924024	Homo sapiens	GTRD;ReMap
IRF1	FAM219A	chromatin immunoprecipitation assay	29126285;27924024	Homo sapiens	GTRD;ReMap
IRF1	DEDD	chromatin immunoprecipitation assay	29126285;27924024	Homo sapiens	GTRD;ReMap
IRF1	MRPL18	chromatin immunoprecipitation assay	29126285;27924024	Homo sapiens	GTRD;ReMap
IRF1	MSRA	chromatin immunoprecipitation assay	29126285;27924024	Homo sapiens	GTRD;ReMap
IRF1	SYT1	chromatin immunoprecipitation assay	29126285;27924024	Homo sapiens	GTRD;ReMap
IRF1	HMGN2	chromatin immunoprecipitation assay	27924024	Homo sapiens	GTRD
IRF1	LRIG1	chromatin immunoprecipitation assay	29126285;27924024	Homo sapiens	GTRD;ReMap
IRF1	PLK4	chromatin immunoprecipitation assay	29126285;27924024	Homo sapiens	GTRD;ReMap
IRF1	CPVL	chromatin immunoprecipitation assay	27924024	Homo sapiens	GTRD
IRF1	CYP1B1	chromatin immunoprecipitation assay	29126285;27924024	Homo sapiens	GTRD;ReMap
IRF1	ELK1	chromatin immunoprecipitation assay	29126285;27924024	Homo sapiens	GTRD;ReMap
IRF1	NAV1	chromatin immunoprecipitation assay	27924024	Homo sapiens	GTRD
IRF1	ABCD1	chromatin immunoprecipitation assay	29126285;27924024	Homo sapiens	GTRD;ReMap
IRF1	TTC8	chromatin immunoprecipitation assay	29126285;27924024	Homo sapiens	GTRD;ReMap
IRF1	GSS	chromatin immunoprecipitation assay	27924024	Homo sapiens	GTRD
IRF1	C1D	chromatin immunoprecipitation assay	27924024	Homo sapiens	GTRD
IRF1	KIF3C	chromatin immunoprecipitation assay	29126285;27924024	Homo sapiens	GTRD;ReMap
IRF1	CBX2	chromatin immunoprecipitation assay	27924024	Homo sapiens	GTRD
IRF1	TACSTD2	chromatin immunoprecipitation assay	29126285	Homo sapiens	ReMap
IRF1	BICC1	chromatin immunoprecipitation assay	29126285;27924024	Homo sapiens	GTRD;ReMap
IRF1	BPGM	chromatin immunoprecipitation assay	29126285;27924024	Homo sapiens	GTRD;ReMap
IRF1	TSPYL2	chromatin immunoprecipitation assay	29126285;27924024	Homo sapiens	GTRD;ReMap
IRF1	SLC37A1	chromatin immunoprecipitation assay	29126285;27924024	Homo sapiens	GTRD;ReMap
IRF1	SREBF1	chromatin immunoprecipitation assay	29126285;27924024	Homo sapiens	GTRD;ReMap
IRF1	HSPB6	chromatin immunoprecipitation assay	29126285;27924024	Homo sapiens	GTRD;ReMap
IRF1	RAPGEFL1	chromatin immunoprecipitation assay	27924024	Homo sapiens	GTRD
IRF1	NOSIP	chromatin immunoprecipitation assay	29126285;27924024	Homo sapiens	GTRD;ReMap
IRF1	NARS1	chromatin immunoprecipitation assay	27924024	Homo sapiens	GTRD
IRF1	ZAR1L	chromatin immunoprecipitation assay	29126285;27924024	Homo sapiens	GTRD;ReMap
IRF1	NCKAP1L	chromatin immunoprecipitation assay	27924024	Homo sapiens	GTRD
IRF1	EI24	chromatin immunoprecipitation assay	27924024	Homo sapiens	GTRD
IRF1	MELK	chromatin immunoprecipitation assay	27924024	Homo sapiens	GTRD
IRF1	MRPL9	chromatin immunoprecipitation assay	29126285;27924024	Homo sapiens	GTRD;ReMap
IRF1	FKBP14	chromatin immunoprecipitation assay	29126285;27924024	Homo sapiens	GTRD;ReMap
IRF1	LMF2	chromatin immunoprecipitation assay	29126285;27924024	Homo sapiens	GTRD;ReMap
IRF1	SPINK4	chromatin immunoprecipitation assay	27924024	Homo sapiens	GTRD
IRF1	EMILIN1	chromatin immunoprecipitation assay	29126285	Homo sapiens	ReMap
IRF1	AP2A2	chromatin immunoprecipitation assay	27924024	Homo sapiens	GTRD
IRF1	KCNN1	chromatin immunoprecipitation assay	27924024	Homo sapiens	GTRD
IRF1	RPL35A	chromatin immunoprecipitation assay	29126285;27924024	Homo sapiens	GTRD;ReMap
IRF1	SLC25A45	chromatin immunoprecipitation assay	27924024	Homo sapiens	GTRD
IRF1	SRSF1	chromatin immunoprecipitation assay	29126285;27924024	Homo sapiens	GTRD;ReMap
IRF1	NSFL1C	chromatin immunoprecipitation assay	27924024	Homo sapiens	GTRD
IRF1	HNF4A	chromatin immunoprecipitation assay	29126285;27924024	Homo sapiens	GTRD;ReMap
IRF1	GAS2L3	chromatin immunoprecipitation assay	29126285;27924024	Homo sapiens	GTRD;ReMap
IRF1	SGK1	chromatin immunoprecipitation assay	27924024	Homo sapiens	GTRD
IRF1	ALG1	chromatin immunoprecipitation assay	29126285;27924024	Homo sapiens	GTRD;ReMap
IRF1	SKI	chromatin immunoprecipitation assay	29126285;27924024	Homo sapiens	GTRD;ReMap
IRF1	GSN	chromatin immunoprecipitation assay	27924024	Homo sapiens	GTRD
IRF1	DNAJC24	chromatin immunoprecipitation assay	29126285;27924024	Homo sapiens	GTRD;ReMap
IRF1	TMEM67	chromatin immunoprecipitation assay	29126285;27924024	Homo sapiens	GTRD;ReMap
IRF1	ARL6IP4	chromatin immunoprecipitation assay	27924024	Homo sapiens	GTRD
IRF1	CASP10	chromatin immunoprecipitation assay	29126285;27924024	Homo sapiens	GTRD;ReMap
IRF1	USP37	chromatin immunoprecipitation assay	29126285;27924024	Homo sapiens	GTRD;ReMap
IRF1	SRP72	chromatin immunoprecipitation assay	29126285;27924024	Homo sapiens	GTRD;ReMap
IRF1	SPNS1	chromatin immunoprecipitation assay	27924024	Homo sapiens	GTRD
IRF1	PADI3	chromatin immunoprecipitation assay	29126285	Homo sapiens	ReMap
IRF1	CABLES1	chromatin immunoprecipitation assay	29126285;27924024	Homo sapiens	GTRD;ReMap
IRF1	CABYR	chromatin immunoprecipitation assay	29126285	Homo sapiens	ReMap
IRF1	CPTP	chromatin immunoprecipitation assay	29126285;27924024	Homo sapiens	GTRD;ReMap
IRF1	RBP1	chromatin immunoprecipitation assay	29126285	Homo sapiens	ReMap
IRF1	ID1	chromatin immunoprecipitation assay	29126285;27924024	Homo sapiens	GTRD;ReMap
IRF1	NRXN3	chromatin immunoprecipitation assay	27924024	Homo sapiens	GTRD
IRF1	TAF4B	chromatin immunoprecipitation assay	27924024	Homo sapiens	GTRD
IRF1	N4BP1	chromatin immunoprecipitation assay	27924024	Homo sapiens	GTRD
IRF1	GRSF1	chromatin immunoprecipitation assay	29126285;27924024	Homo sapiens	GTRD;ReMap
IRF1	IL2	chromatin immunoprecipitation assay	29126285;27924024	Homo sapiens	GTRD;ReMap
IRF1	ARHGAP11A	chromatin immunoprecipitation assay	27924024	Homo sapiens	GTRD
IRF1	AFTPH	chromatin immunoprecipitation assay	29126285;27924024	Homo sapiens	GTRD;ReMap
IRF1	C2orf69	chromatin immunoprecipitation assay	29126285;27924024	Homo sapiens	GTRD;ReMap
IRF1	OAS1	chromatin immunoprecipitation assay	29126285;27924024	Homo sapiens	GTRD;ReMap
IRF1	ARSJ	chromatin immunoprecipitation assay	29126285	Homo sapiens	ReMap
IRF1	PPP1R8	chromatin immunoprecipitation assay	29126285;27924024	Homo sapiens	GTRD;ReMap
IRF1	TMEM59	chromatin immunoprecipitation assay	29126285;27924024	Homo sapiens	GTRD;ReMap
IRF1	HOXD3	chromatin immunoprecipitation assay	29126285;27924024	Homo sapiens	GTRD;ReMap
IRF1	DUSP12	chromatin immunoprecipitation assay	29126285;27924024	Homo sapiens	GTRD;ReMap
IRF1	PLAU	chromatin immunoprecipitation assay	29126285;27924024	Homo sapiens	GTRD;ReMap
IRF1	CIR1	chromatin immunoprecipitation assay	29126285;27924024	Homo sapiens	GTRD;ReMap
IRF1	FAM53B	chromatin immunoprecipitation assay	29126285;27924024	Homo sapiens	GTRD;ReMap
IRF1	HOXB6	chromatin immunoprecipitation assay	29126285;27924024	Homo sapiens	GTRD;ReMap
IRF1	POLR2G	chromatin immunoprecipitation assay	29126285;27924024	Homo sapiens	GTRD;ReMap
IRF1	HEMK1	chromatin immunoprecipitation assay	29126285;27924024	Homo sapiens	GTRD;ReMap
IRF1	USP53	chromatin immunoprecipitation assay	29126285;27924024	Homo sapiens	GTRD;ReMap
IRF1	CCNH	chromatin immunoprecipitation assay	29126285;27924024	Homo sapiens	GTRD;ReMap
IRF1	NRDE2	chromatin immunoprecipitation assay	29126285;27924024	Homo sapiens	GTRD;ReMap
IRF1	TNFAIP6	chromatin immunoprecipitation assay	27924024	Homo sapiens	GTRD
IRF1	MIA2	chromatin immunoprecipitation assay	27924024	Homo sapiens	GTRD
IRF1	LST1	chromatin immunoprecipitation assay	27924024	Homo sapiens	GTRD
IRF1	BAALC	chromatin immunoprecipitation assay	27924024	Homo sapiens	GTRD
IRF1	RNMT	chromatin immunoprecipitation assay	27924024	Homo sapiens	GTRD
IRF1	KIAA0100	chromatin immunoprecipitation assay	29126285;27924024	Homo sapiens	GTRD;ReMap
IRF1	AK9	chromatin immunoprecipitation assay	29126285;27924024	Homo sapiens	GTRD;ReMap
IRF1	TTYH2	chromatin immunoprecipitation assay	29126285;27924024	Homo sapiens	GTRD;ReMap
IRF1	PSMB6	chromatin immunoprecipitation assay	29126285;27924024	Homo sapiens	GTRD;ReMap
IRF1	HOXA13	chromatin immunoprecipitation assay	29126285;27924024	Homo sapiens	GTRD;ReMap
IRF1	ZNF566	chromatin immunoprecipitation assay	29126285;27924024	Homo sapiens	GTRD;ReMap
IRF1	CASP8	chromatin immunoprecipitation assay;inferred by curator	17036321;27924024;29126285;22900683	Homo sapiens	GTRD;HTRI;ReMap
IRF1	APOL1	chromatin immunoprecipitation assay	29126285;27924024	Homo sapiens	GTRD;ReMap
IRF1	PUS3	chromatin immunoprecipitation assay	29126285;27924024	Homo sapiens	GTRD;ReMap
IRF1	SCAP	chromatin immunoprecipitation assay	27924024	Homo sapiens	GTRD
IRF1	GALNT11	chromatin immunoprecipitation assay	29126285;27924024	Homo sapiens	GTRD;ReMap
IRF1	GTSF1	chromatin immunoprecipitation assay	29126285;27924024	Homo sapiens	GTRD;ReMap
IRF1	PPP1R13B	chromatin immunoprecipitation assay	29126285;27924024	Homo sapiens	GTRD;ReMap
IRF1	MOSPD3	chromatin immunoprecipitation assay	29126285;27924024	Homo sapiens	GTRD;ReMap
IRF1	MCM6	chromatin immunoprecipitation assay	29126285;27924024	Homo sapiens	GTRD;ReMap
IRF1	BTK	chromatin immunoprecipitation assay	29126285;27924024	Homo sapiens	GTRD;ReMap
IRF1	GAR1	chromatin immunoprecipitation assay	29126285;27924024	Homo sapiens	GTRD;ReMap
IRF1	FN3K	chromatin immunoprecipitation assay	27924024	Homo sapiens	GTRD
IRF1	MRPL27	chromatin immunoprecipitation assay	29126285;27924024	Homo sapiens	GTRD;ReMap
IRF1	FAM114A1	chromatin immunoprecipitation assay	29126285	Homo sapiens	ReMap
IRF1	IL2RG	chromatin immunoprecipitation assay	29126285	Homo sapiens	ReMap
IRF1	CNPY3	chromatin immunoprecipitation assay	29126285	Homo sapiens	ReMap
IRF1	ZNF468	chromatin immunoprecipitation assay	27924024	Homo sapiens	GTRD
IRF1	BRD8	chromatin immunoprecipitation assay	29126285;27924024	Homo sapiens	GTRD;ReMap
IRF1	USP28	chromatin immunoprecipitation assay	29126285;27924024	Homo sapiens	GTRD;ReMap
IRF1	EDA	chromatin immunoprecipitation assay	29126285;27924024	Homo sapiens	GTRD;ReMap
IRF1	TRAJ7	chromatin immunoprecipitation assay	29126285;27924024	Homo sapiens	GTRD;ReMap
IRF1	DHX35	chromatin immunoprecipitation assay	29126285;27924024	Homo sapiens	GTRD;ReMap
IRF1	TMC6	chromatin immunoprecipitation assay	29126285;27924024	Homo sapiens	GTRD;ReMap
IRF1	TBRG4	chromatin immunoprecipitation assay	29126285;27924024	Homo sapiens	GTRD;ReMap
IRF1	PDCD7	chromatin immunoprecipitation assay	29126285;27924024	Homo sapiens	GTRD;ReMap
IRF1	DMTF1	chromatin immunoprecipitation assay	29126285;27924024	Homo sapiens	GTRD;ReMap
IRF1	SAMD4B	chromatin immunoprecipitation assay	29126285;27924024	Homo sapiens	GTRD;ReMap
IRF1	GALC	chromatin immunoprecipitation assay	27924024	Homo sapiens	GTRD
IRF1	ARCN1	chromatin immunoprecipitation assay	27924024	Homo sapiens	GTRD
IRF1	BUB3	chromatin immunoprecipitation assay	29126285;27924024	Homo sapiens	GTRD;ReMap
IRF1	CFAP299	chromatin immunoprecipitation assay	29126285;27924024	Homo sapiens	GTRD;ReMap
IRF1	BAZ2A	chromatin immunoprecipitation assay	29126285;27924024	Homo sapiens	GTRD;ReMap
IRF1	PIGW	chromatin immunoprecipitation assay	29126285;27924024	Homo sapiens	GTRD;ReMap
IRF1	ZNF117	chromatin immunoprecipitation assay	29126285;27924024	Homo sapiens	GTRD;ReMap
IRF1	KIAA1109	chromatin immunoprecipitation assay	29126285;27924024	Homo sapiens	GTRD;ReMap
IRF1	DSP	chromatin immunoprecipitation assay	29126285	Homo sapiens	ReMap
IRF1	HACD2	chromatin immunoprecipitation assay	29126285;27924024	Homo sapiens	GTRD;ReMap
IRF1	SESN2	chromatin immunoprecipitation assay	29126285;27924024	Homo sapiens	GTRD;ReMap
IRF1	SSX1	chromatin immunoprecipitation assay	27924024	Homo sapiens	GTRD
IRF1	ABHD8	chromatin immunoprecipitation assay	29126285;27924024	Homo sapiens	GTRD;ReMap
IRF1	CIB2	chromatin immunoprecipitation assay	29126285;27924024	Homo sapiens	GTRD;ReMap
IRF1	GGCT	chromatin immunoprecipitation assay	29126285;27924024	Homo sapiens	GTRD;ReMap
IRF1	DLG1	chromatin immunoprecipitation assay	29126285;27924024	Homo sapiens	GTRD;ReMap
IRF1	MCRIP1	chromatin immunoprecipitation assay	29126285;27924024	Homo sapiens	GTRD;ReMap
IRF1	MRPL46	chromatin immunoprecipitation assay	29126285;27924024	Homo sapiens	GTRD;ReMap
IRF1	MYD88	chromatin immunoprecipitation assay	29126285;27924024	Homo sapiens	GTRD;ReMap
IRF1	TEX30	chromatin immunoprecipitation assay	29126285;27924024	Homo sapiens	GTRD;ReMap
IRF1	DENR	chromatin immunoprecipitation assay	29126285;27924024	Homo sapiens	GTRD;ReMap
IRF1	KLK8	chromatin immunoprecipitation assay	29126285;27924024	Homo sapiens	GTRD;ReMap
IRF1	DHX57	chromatin immunoprecipitation assay	29126285;27924024	Homo sapiens	GTRD;ReMap
IRF1	CCDC91	chromatin immunoprecipitation assay	29126285	Homo sapiens	ReMap
IRF1	TMED5	chromatin immunoprecipitation assay	29126285;27924024	Homo sapiens	GTRD;ReMap
IRF1	NSMAF	chromatin immunoprecipitation assay	29126285;27924024	Homo sapiens	GTRD;ReMap
IRF1	LMBRD1	chromatin immunoprecipitation assay	29126285;27924024	Homo sapiens	GTRD;ReMap
IRF1	PANX2	chromatin immunoprecipitation assay	29126285;27924024	Homo sapiens	GTRD;ReMap
IRF1	TAGLN2	chromatin immunoprecipitation assay	29126285;27924024	Homo sapiens	GTRD;ReMap
IRF1	TBC1D9	chromatin immunoprecipitation assay	29126285;27924024	Homo sapiens	GTRD;ReMap
IRF1	PIEZO2	chromatin immunoprecipitation assay	27924024	Homo sapiens	GTRD
IRF1	GNAI2	chromatin immunoprecipitation assay	27924024	Homo sapiens	GTRD
IRF1	MSANTD3	chromatin immunoprecipitation assay	27924024	Homo sapiens	GTRD
IRF1	CLASP2	chromatin immunoprecipitation assay	29126285;27924024	Homo sapiens	GTRD;ReMap
IRF1	MKNK1	chromatin immunoprecipitation assay	29126285;27924024	Homo sapiens	GTRD;ReMap
IRF1	MGST2	chromatin immunoprecipitation assay	29126285;27924024	Homo sapiens	GTRD;ReMap
IRF1	RND2	chromatin immunoprecipitation assay	29126285;27924024	Homo sapiens	GTRD;ReMap
IRF1	CDH3	chromatin immunoprecipitation assay	27924024	Homo sapiens	GTRD
IRF1	PRXL2C	chromatin immunoprecipitation assay	29126285;27924024	Homo sapiens	GTRD;ReMap
IRF1	ADGRG5	chromatin immunoprecipitation assay	27924024	Homo sapiens	GTRD
IRF1	OIP5	chromatin immunoprecipitation assay	29126285;27924024	Homo sapiens	GTRD;ReMap
IRF1	BNIP1	chromatin immunoprecipitation assay	29126285;27924024	Homo sapiens	GTRD;ReMap
IRF1	UNC5CL	chromatin immunoprecipitation assay	29126285;27924024	Homo sapiens	GTRD;ReMap
IRF1	PIGC	chromatin immunoprecipitation assay	27924024	Homo sapiens	GTRD
IRF1	DEPDC7	chromatin immunoprecipitation assay	29126285;27924024	Homo sapiens	GTRD;ReMap
IRF1	TK1	chromatin immunoprecipitation assay	29126285;27924024	Homo sapiens	GTRD;ReMap
IRF1	ZNF292	chromatin immunoprecipitation assay	27924024	Homo sapiens	GTRD
IRF1	PLCXD2	chromatin immunoprecipitation assay	29126285;27924024	Homo sapiens	GTRD;ReMap
IRF1	SCARF1	chromatin immunoprecipitation assay	27924024	Homo sapiens	GTRD
IRF1	ANAPC4	chromatin immunoprecipitation assay	29126285;27924024	Homo sapiens	GTRD;ReMap
IRF1	PPP1R1B	chromatin immunoprecipitation assay	27924024	Homo sapiens	GTRD
IRF1	TEX11	chromatin immunoprecipitation assay	29126285	Homo sapiens	ReMap
IRF1	LILRB4	chromatin immunoprecipitation assay	27924024	Homo sapiens	GTRD
IRF1	BRCC3	chromatin immunoprecipitation assay	29126285;27924024	Homo sapiens	GTRD;ReMap
IRF1	EXOSC6	chromatin immunoprecipitation assay	27924024	Homo sapiens	GTRD
IRF1	NEK2	chromatin immunoprecipitation assay	29126285;27924024	Homo sapiens	GTRD;ReMap
IRF1	ZNF44	chromatin immunoprecipitation assay	29126285;27924024	Homo sapiens	GTRD;ReMap
IRF1	PDZD11	chromatin immunoprecipitation assay	27924024	Homo sapiens	GTRD
IRF1	ZNF740	chromatin immunoprecipitation assay	29126285;27924024	Homo sapiens	GTRD;ReMap
IRF1	SNX20	chromatin immunoprecipitation assay	29126285;27924024	Homo sapiens	GTRD;ReMap
IRF1	POLK	chromatin immunoprecipitation assay	29126285;27924024	Homo sapiens	GTRD;ReMap
IRF1	RABGAP1	chromatin immunoprecipitation assay	29126285;27924024	Homo sapiens	GTRD;ReMap
IRF1	MANBA	chromatin immunoprecipitation assay	29126285;27924024	Homo sapiens	GTRD;ReMap
IRF1	PLXNB1	chromatin immunoprecipitation assay	27924024	Homo sapiens	GTRD
IRF1	MAP4	chromatin immunoprecipitation assay	29126285;27924024	Homo sapiens	GTRD;ReMap
IRF1	NIPAL1	chromatin immunoprecipitation assay	29126285;27924024	Homo sapiens	GTRD;ReMap
IRF1	SAT2	chromatin immunoprecipitation assay	29126285;27924024	Homo sapiens	GTRD;ReMap
IRF1	MDC1	chromatin immunoprecipitation assay	29126285;27924024	Homo sapiens	GTRD;ReMap
IRF1	MRPL32	chromatin immunoprecipitation assay	29126285;27924024	Homo sapiens	GTRD;ReMap
IRF1	COX17	chromatin immunoprecipitation assay	27924024	Homo sapiens	GTRD
IRF1	FXR2	chromatin immunoprecipitation assay	29126285;27924024	Homo sapiens	GTRD;ReMap
IRF1	FGF2	chromatin immunoprecipitation assay	29126285;27924024	Homo sapiens	GTRD;ReMap
IRF1	PHF13	chromatin immunoprecipitation assay	29126285;27924024	Homo sapiens	GTRD;ReMap
IRF1	BMPR1B	chromatin immunoprecipitation assay	29126285;27924024	Homo sapiens	GTRD;ReMap
IRF1	DDX23	chromatin immunoprecipitation assay	29126285;27924024	Homo sapiens	GTRD;ReMap
IRF1	ZNF692	chromatin immunoprecipitation assay	27924024	Homo sapiens	GTRD
IRF1	XPNPEP2	chromatin immunoprecipitation assay	27924024	Homo sapiens	GTRD
IRF1	SFT2D1	chromatin immunoprecipitation assay	29126285;27924024	Homo sapiens	GTRD;ReMap
IRF1	TREH	chromatin immunoprecipitation assay	27924024	Homo sapiens	GTRD
IRF1	PHKA1	chromatin immunoprecipitation assay	29126285;27924024	Homo sapiens	GTRD;ReMap
IRF1	OSBPL8	chromatin immunoprecipitation assay	29126285;27924024	Homo sapiens	GTRD;ReMap
IRF1	TBC1D31	chromatin immunoprecipitation assay	29126285;27924024	Homo sapiens	GTRD;ReMap
IRF1	MPZL3	chromatin immunoprecipitation assay	29126285	Homo sapiens	ReMap
IRF1	POGLUT2	chromatin immunoprecipitation assay	29126285;27924024	Homo sapiens	GTRD;ReMap
IRF1	CCL2	chromatin immunoprecipitation assay	29126285	Homo sapiens	ReMap
IRF1	SERPINE1	chromatin immunoprecipitation assay	29126285	Homo sapiens	ReMap
IRF1	RCL1	chromatin immunoprecipitation assay	29126285;27924024	Homo sapiens	GTRD;ReMap
IRF1	LOXL3	chromatin immunoprecipitation assay	27924024	Homo sapiens	GTRD
IRF1	ZBTB21	chromatin immunoprecipitation assay	29126285;27924024	Homo sapiens	GTRD;ReMap
IRF1	STARD6	chromatin immunoprecipitation assay	27924024	Homo sapiens	GTRD
IRF1	PDCD4	chromatin immunoprecipitation assay	29126285;27924024	Homo sapiens	GTRD;ReMap
IRF1	FXN	chromatin immunoprecipitation assay	27924024	Homo sapiens	GTRD
IRF1	P2RY8	chromatin immunoprecipitation assay	27924024	Homo sapiens	GTRD
IRF1	NR1H2	chromatin immunoprecipitation assay	29126285;27924024	Homo sapiens	GTRD;ReMap
IRF1	DYNC1I1	chromatin immunoprecipitation assay	27924024	Homo sapiens	GTRD
IRF1	POFUT1	chromatin immunoprecipitation assay	29126285;27924024	Homo sapiens	GTRD;ReMap
IRF1	MARCHF2	chromatin immunoprecipitation assay	29126285;27924024	Homo sapiens	GTRD;ReMap
IRF1	ADGRE2	chromatin immunoprecipitation assay	27924024	Homo sapiens	GTRD
IRF1	WNK2	chromatin immunoprecipitation assay	29126285;27924024	Homo sapiens	GTRD;ReMap
IRF1	PPP4R1	chromatin immunoprecipitation assay	27924024	Homo sapiens	GTRD
IRF1	PRKCE	chromatin immunoprecipitation assay	27924024	Homo sapiens	GTRD
IRF1	CACTIN	chromatin immunoprecipitation assay	29126285;27924024	Homo sapiens	GTRD;ReMap
IRF1	FCHSD2	chromatin immunoprecipitation assay	29126285;27924024	Homo sapiens	GTRD;ReMap
IRF1	ARL13B	chromatin immunoprecipitation assay	29126285;27924024	Homo sapiens	GTRD;ReMap
IRF1	EVI5L	chromatin immunoprecipitation assay	29126285;27924024	Homo sapiens	GTRD;ReMap
IRF1	PEX26	chromatin immunoprecipitation assay	29126285;27924024	Homo sapiens	GTRD;ReMap
IRF1	NAIF1	chromatin immunoprecipitation assay	29126285;27924024	Homo sapiens	GTRD;ReMap
IRF1	SNX33	chromatin immunoprecipitation assay	29126285;27924024	Homo sapiens	GTRD;ReMap
IRF1	STK24	chromatin immunoprecipitation assay	29126285;27924024	Homo sapiens	GTRD;ReMap
IRF1	PPP1CC	chromatin immunoprecipitation assay	29126285;27924024	Homo sapiens	GTRD;ReMap
IRF1	RPL15	chromatin immunoprecipitation assay	29126285;27924024	Homo sapiens	GTRD;ReMap
IRF1	EPOR	chromatin immunoprecipitation assay	29126285;27924024	Homo sapiens	GTRD;ReMap
IRF1	CARD16	chromatin immunoprecipitation assay	29126285;27924024	Homo sapiens	GTRD;ReMap
IRF1	COPS9	chromatin immunoprecipitation assay	27924024	Homo sapiens	GTRD
IRF1	MRPL16	chromatin immunoprecipitation assay	29126285;27924024	Homo sapiens	GTRD;ReMap
IRF1	PRRT1	chromatin immunoprecipitation assay	29126285;27924024	Homo sapiens	GTRD;ReMap
IRF1	PANK1	chromatin immunoprecipitation assay	29126285;27924024	Homo sapiens	GTRD;ReMap
IRF1	CCDC82	chromatin immunoprecipitation assay	29126285;27924024	Homo sapiens	GTRD;ReMap
IRF1	PRMT6	chromatin immunoprecipitation assay	29126285;27924024	Homo sapiens	GTRD;ReMap
IRF1	OXLD1	chromatin immunoprecipitation assay	29126285;27924024	Homo sapiens	GTRD;ReMap
IRF1	CYP24A1	chromatin immunoprecipitation assay	29126285;27924024	Homo sapiens	GTRD;ReMap
IRF1	SLCO3A1	chromatin immunoprecipitation assay	27924024	Homo sapiens	GTRD
IRF1	DCAF1	chromatin immunoprecipitation assay	29126285;27924024	Homo sapiens	GTRD;ReMap
IRF1	SP5	chromatin immunoprecipitation assay	29126285;27924024	Homo sapiens	GTRD;ReMap
IRF1	HSF2	chromatin immunoprecipitation assay	29126285;27924024	Homo sapiens	GTRD;ReMap
IRF1	INPP5K	chromatin immunoprecipitation assay	29126285;27924024	Homo sapiens	GTRD;ReMap
IRF1	POLR2D	chromatin immunoprecipitation assay	29126285;27924024	Homo sapiens	GTRD;ReMap
IRF1	C2orf49	chromatin immunoprecipitation assay	29126285;27924024	Homo sapiens	GTRD;ReMap
IRF1	NFATC3	chromatin immunoprecipitation assay	29126285;27924024	Homo sapiens	GTRD;ReMap
IRF1	RPL13	chromatin immunoprecipitation assay	29126285;27924024	Homo sapiens	GTRD;ReMap
IRF1	PRELID2	chromatin immunoprecipitation assay	29126285;27924024	Homo sapiens	GTRD;ReMap
IRF1	ORAI3	chromatin immunoprecipitation assay	29126285	Homo sapiens	ReMap
IRF1	XPOT	chromatin immunoprecipitation assay	29126285;27924024	Homo sapiens	GTRD;ReMap
IRF1	MTMR4	chromatin immunoprecipitation assay	29126285;27924024	Homo sapiens	GTRD;ReMap
IRF1	KIAA0513	chromatin immunoprecipitation assay	29126285;27924024	Homo sapiens	GTRD;ReMap
IRF1	COPG2	chromatin immunoprecipitation assay	29126285;27924024	Homo sapiens	GTRD;ReMap
IRF1	MORC3	chromatin immunoprecipitation assay	29126285;27924024	Homo sapiens	GTRD;ReMap
IRF1	DNAJB14	chromatin immunoprecipitation assay	29126285;27924024	Homo sapiens	GTRD;ReMap
IRF1	ELOVL6	chromatin immunoprecipitation assay	27924024	Homo sapiens	GTRD
IRF1	MAMSTR	chromatin immunoprecipitation assay	29126285	Homo sapiens	ReMap
IRF1	CRK	chromatin immunoprecipitation assay	27924024	Homo sapiens	GTRD
IRF1	HYKK	chromatin immunoprecipitation assay	29126285;27924024	Homo sapiens	GTRD;ReMap
IRF1	SLC25A12	chromatin immunoprecipitation assay	29126285;27924024	Homo sapiens	GTRD;ReMap
IRF1	CPNE3	chromatin immunoprecipitation assay	29126285;27924024	Homo sapiens	GTRD;ReMap
IRF1	BORCS5	chromatin immunoprecipitation assay	29126285;27924024	Homo sapiens	GTRD;ReMap
IRF1	RFNG	chromatin immunoprecipitation assay	29126285;27924024	Homo sapiens	GTRD;ReMap
IRF1	EFNA1	chromatin immunoprecipitation assay	29126285;27924024	Homo sapiens	GTRD;ReMap
IRF1	NABP2	chromatin immunoprecipitation assay	29126285;27924024	Homo sapiens	GTRD;ReMap
IRF1	EPB41L2	chromatin immunoprecipitation assay	29126285;27924024	Homo sapiens	GTRD;ReMap
IRF1	TP53TG5	chromatin immunoprecipitation assay	27924024	Homo sapiens	GTRD
IRF1	HERC6	chromatin immunoprecipitation assay	29126285;27924024	Homo sapiens	GTRD;ReMap
IRF1	TM9SF4	chromatin immunoprecipitation assay	29126285;27924024	Homo sapiens	GTRD;ReMap
IRF1	PSMC4	chromatin immunoprecipitation assay	29126285;27924024	Homo sapiens	GTRD;ReMap
IRF1	UBAP1	chromatin immunoprecipitation assay	29126285;27924024	Homo sapiens	GTRD;ReMap
IRF1	C1RL	chromatin immunoprecipitation assay	27924024	Homo sapiens	GTRD
IRF1	LRRC37B	chromatin immunoprecipitation assay	27924024	Homo sapiens	GTRD
IRF1	SLC25A19	chromatin immunoprecipitation assay	29126285;27924024	Homo sapiens	GTRD;ReMap
IRF1	HOXA6	chromatin immunoprecipitation assay	29126285;27924024	Homo sapiens	GTRD;ReMap
IRF1	RALBP1	chromatin immunoprecipitation assay	27924024	Homo sapiens	GTRD
IRF1	ZNF862	chromatin immunoprecipitation assay	29126285;27924024	Homo sapiens	GTRD;ReMap
IRF1	TNPO2	chromatin immunoprecipitation assay	27924024	Homo sapiens	GTRD
IRF1	MITF	chromatin immunoprecipitation assay	29126285;27924024	Homo sapiens	GTRD;ReMap
IRF1	HMGXB3	chromatin immunoprecipitation assay	29126285;27924024	Homo sapiens	GTRD;ReMap
IRF1	CILK1	chromatin immunoprecipitation assay	29126285;27924024	Homo sapiens	GTRD;ReMap
IRF1	GGA2	chromatin immunoprecipitation assay	27924024	Homo sapiens	GTRD
IRF1	SDHC	chromatin immunoprecipitation assay	29126285;27924024	Homo sapiens	GTRD;ReMap
IRF1	TBC1D16	chromatin immunoprecipitation assay	29126285;27924024	Homo sapiens	GTRD;ReMap
IRF1	CYP11A1	chromatin immunoprecipitation assay	29126285	Homo sapiens	ReMap
IRF1	CCDC32	chromatin immunoprecipitation assay	27924024	Homo sapiens	GTRD
IRF1	HNRNPR	chromatin immunoprecipitation assay	29126285;27924024	Homo sapiens	GTRD;ReMap
IRF1	BLZF1	chromatin immunoprecipitation assay	29126285;27924024	Homo sapiens	GTRD;ReMap
IRF1	C19orf25	chromatin immunoprecipitation assay	29126285;27924024	Homo sapiens	GTRD;ReMap
IRF1	ELOVL5	chromatin immunoprecipitation assay	29126285;27924024	Homo sapiens	GTRD;ReMap
IRF1	INPP4A	chromatin immunoprecipitation assay	29126285;27924024	Homo sapiens	GTRD;ReMap
IRF1	LRRC27	chromatin immunoprecipitation assay	29126285;27924024	Homo sapiens	GTRD;ReMap
IRF1	IL6	chromatin immunoprecipitation assay	29126285;27924024	Homo sapiens	GTRD;ReMap
IRF1	PLEKHA3	chromatin immunoprecipitation assay	29126285;27924024	Homo sapiens	GTRD;ReMap
IRF1	TSC22D4	chromatin immunoprecipitation assay	29126285;27924024	Homo sapiens	GTRD;ReMap
IRF1	EXOC5	chromatin immunoprecipitation assay	29126285;27924024	Homo sapiens	GTRD;ReMap
IRF1	CDK19	chromatin immunoprecipitation assay	29126285;27924024	Homo sapiens	GTRD;ReMap
IRF1	SPRED3	chromatin immunoprecipitation assay	29126285;27924024	Homo sapiens	GTRD;ReMap
IRF1	RGL2	chromatin immunoprecipitation assay	29126285;27924024	Homo sapiens	GTRD;ReMap
IRF1	SIPA1L1	chromatin immunoprecipitation assay	29126285;27924024	Homo sapiens	GTRD;ReMap
IRF1	MBP	chromatin immunoprecipitation assay	27924024	Homo sapiens	GTRD
IRF1	TUBGCP5	chromatin immunoprecipitation assay	29126285;27924024	Homo sapiens	GTRD;ReMap
IRF1	MARK4	chromatin immunoprecipitation assay	29126285;27924024	Homo sapiens	GTRD;ReMap
IRF1	KMT2D	chromatin immunoprecipitation assay	29126285;27924024	Homo sapiens	GTRD;ReMap
IRF1	DESI1	chromatin immunoprecipitation assay	29126285;27924024	Homo sapiens	GTRD;ReMap
IRF1	RWDD2A	chromatin immunoprecipitation assay	29126285;27924024	Homo sapiens	GTRD;ReMap
IRF1	CEP85	chromatin immunoprecipitation assay	29126285;27924024	Homo sapiens	GTRD;ReMap
IRF1	HGD	chromatin immunoprecipitation assay	29126285;27924024	Homo sapiens	GTRD;ReMap
IRF1	ANKRD13B	chromatin immunoprecipitation assay	29126285;27924024	Homo sapiens	GTRD;ReMap
IRF1	C1orf159	chromatin immunoprecipitation assay	29126285;27924024	Homo sapiens	GTRD;ReMap
IRF1	CBX6	chromatin immunoprecipitation assay	29126285;27924024	Homo sapiens	GTRD;ReMap
IRF1	BLNK	chromatin immunoprecipitation assay	29126285;27924024	Homo sapiens	GTRD;ReMap
IRF1	UQCC1	chromatin immunoprecipitation assay	29126285;27924024	Homo sapiens	GTRD;ReMap
IRF1	ZNF629	chromatin immunoprecipitation assay	29126285;27924024	Homo sapiens	GTRD;ReMap
IRF1	FERMT3	chromatin immunoprecipitation assay	29126285;27924024	Homo sapiens	GTRD;ReMap
IRF1	KIAA1217	chromatin immunoprecipitation assay	27924024	Homo sapiens	GTRD
IRF1	TRNAU1AP	chromatin immunoprecipitation assay	29126285;27924024	Homo sapiens	GTRD;ReMap
IRF1	WIPI1	chromatin immunoprecipitation assay	29126285;27924024	Homo sapiens	GTRD;ReMap
IRF1	ATXN7L1	chromatin immunoprecipitation assay	29126285;27924024	Homo sapiens	GTRD;ReMap
IRF1	TNNC2	chromatin immunoprecipitation assay	29126285;27924024	Homo sapiens	GTRD;ReMap
IRF1	AQP5	chromatin immunoprecipitation assay	29126285	Homo sapiens	ReMap
IRF1	KLHL35	chromatin immunoprecipitation assay	27924024	Homo sapiens	GTRD
IRF1	ZNF266	chromatin immunoprecipitation assay	29126285;27924024	Homo sapiens	GTRD;ReMap
IRF1	TRBJ2-3	chromatin immunoprecipitation assay	27924024	Homo sapiens	GTRD
IRF1	TOR3A	chromatin immunoprecipitation assay	27924024	Homo sapiens	GTRD
IRF1	ARL4D	chromatin immunoprecipitation assay	29126285;27924024	Homo sapiens	GTRD;ReMap
IRF1	LTV1	chromatin immunoprecipitation assay	29126285;27924024	Homo sapiens	GTRD;ReMap
IRF1	MED26	chromatin immunoprecipitation assay	27924024	Homo sapiens	GTRD
IRF1	METRN	chromatin immunoprecipitation assay	29126285;27924024	Homo sapiens	GTRD;ReMap
IRF1	SCYL2	chromatin immunoprecipitation assay	29126285;27924024	Homo sapiens	GTRD;ReMap
IRF1	C1orf232	chromatin immunoprecipitation assay	29126285	Homo sapiens	ReMap
IRF1	TTLL9	chromatin immunoprecipitation assay	27924024	Homo sapiens	GTRD
IRF1	CDC26	chromatin immunoprecipitation assay	29126285;27924024	Homo sapiens	GTRD;ReMap
IRF1	TSPAN5	chromatin immunoprecipitation assay	29126285;27924024	Homo sapiens	GTRD;ReMap
IRF1	SEC61G	chromatin immunoprecipitation assay	27924024	Homo sapiens	GTRD
IRF1	RNF135	chromatin immunoprecipitation assay	27924024	Homo sapiens	GTRD
IRF1	HDAC5	chromatin immunoprecipitation assay	29126285;27924024	Homo sapiens	GTRD;ReMap
IRF1	AGAP3	chromatin immunoprecipitation assay	29126285;27924024	Homo sapiens	GTRD;ReMap
IRF1	CLCF1	chromatin immunoprecipitation assay	29126285;27924024	Homo sapiens	GTRD;ReMap
IRF1	ALOX12B	chromatin immunoprecipitation assay	27924024	Homo sapiens	GTRD
IRF1	GEMIN6	chromatin immunoprecipitation assay	29126285;27924024	Homo sapiens	GTRD;ReMap
IRF1	NOL12	chromatin immunoprecipitation assay	27924024	Homo sapiens	GTRD
IRF1	CBX1	chromatin immunoprecipitation assay	27924024	Homo sapiens	GTRD
IRF1	ERP44	chromatin immunoprecipitation assay	29126285;27924024	Homo sapiens	GTRD;ReMap
IRF1	MTA2	chromatin immunoprecipitation assay	29126285;27924024	Homo sapiens	GTRD;ReMap
IRF1	TSFM	chromatin immunoprecipitation assay	29126285;27924024	Homo sapiens	GTRD;ReMap
IRF1	DZANK1	chromatin immunoprecipitation assay	29126285;27924024	Homo sapiens	GTRD;ReMap
IRF1	OPA3	chromatin immunoprecipitation assay	27924024	Homo sapiens	GTRD
IRF1	DDX3Y	chromatin immunoprecipitation assay	27924024	Homo sapiens	GTRD
IRF1	EIF5A	chromatin immunoprecipitation assay	29126285;27924024	Homo sapiens	GTRD;ReMap
IRF1	ABCE1	chromatin immunoprecipitation assay	29126285;27924024	Homo sapiens	GTRD;ReMap
IRF1	PSME4	chromatin immunoprecipitation assay	29126285	Homo sapiens	ReMap
IRF1	CTSD	chromatin immunoprecipitation assay	27924024	Homo sapiens	GTRD
IRF1	CD300LF	chromatin immunoprecipitation assay	27924024	Homo sapiens	GTRD
IRF1	GPATCH11	chromatin immunoprecipitation assay	29126285;27924024	Homo sapiens	GTRD;ReMap
IRF1	EBAG9	chromatin immunoprecipitation assay	29126285;27924024	Homo sapiens	GTRD;ReMap
IRF1	FAM174B	chromatin immunoprecipitation assay	29126285;27924024	Homo sapiens	GTRD;ReMap
IRF1	SLC26A6	chromatin immunoprecipitation assay	29126285;27924024	Homo sapiens	GTRD;ReMap
IRF1	MRPS5	chromatin immunoprecipitation assay	27924024	Homo sapiens	GTRD
IRF1	SOD2	chromatin immunoprecipitation assay	27924024	Homo sapiens	GTRD
IRF1	TPRKB	chromatin immunoprecipitation assay	29126285;27924024	Homo sapiens	GTRD;ReMap
IRF1	TMCO4	chromatin immunoprecipitation assay	29126285;27924024	Homo sapiens	GTRD;ReMap
IRF1	XBP1	chromatin immunoprecipitation assay	29126285;27924024	Homo sapiens	GTRD;ReMap
IRF1	ZC3H13	chromatin immunoprecipitation assay	29126285;27924024	Homo sapiens	GTRD;ReMap
IRF1	PSKH1	chromatin immunoprecipitation assay	29126285;27924024	Homo sapiens	GTRD;ReMap
IRF1	ETV5	chromatin immunoprecipitation assay	27924024	Homo sapiens	GTRD
IRF1	ZNF212	chromatin immunoprecipitation assay	29126285;27924024	Homo sapiens	GTRD;ReMap
IRF1	ZNF626	chromatin immunoprecipitation assay	29126285;27924024	Homo sapiens	GTRD;ReMap
IRF1	POMK	chromatin immunoprecipitation assay	29126285;27924024	Homo sapiens	GTRD;ReMap
IRF1	DEPDC5	chromatin immunoprecipitation assay	29126285;27924024	Homo sapiens	GTRD;ReMap
IRF1	ZNF18	chromatin immunoprecipitation assay	29126285;27924024	Homo sapiens	GTRD;ReMap
IRF1	RNF138	chromatin immunoprecipitation assay	29126285;27924024	Homo sapiens	GTRD;ReMap
IRF1	OPN3	chromatin immunoprecipitation assay	27924024	Homo sapiens	GTRD
IRF1	ADGRG1	chromatin immunoprecipitation assay	27924024	Homo sapiens	GTRD
IRF1	XRN1	chromatin immunoprecipitation assay	29126285;27924024	Homo sapiens	GTRD;ReMap
IRF1	CDK5RAP3	chromatin immunoprecipitation assay	27924024	Homo sapiens	GTRD
IRF1	IFRD1	chromatin immunoprecipitation assay	29126285;27924024	Homo sapiens	GTRD;ReMap
IRF1	RNF225	chromatin immunoprecipitation assay	29126285	Homo sapiens	ReMap
IRF1	MYG1	chromatin immunoprecipitation assay	29126285;27924024	Homo sapiens	GTRD;ReMap
IRF1	ZG16B	chromatin immunoprecipitation assay	29126285;27924024	Homo sapiens	GTRD;ReMap
IRF1	ZFYVE21	chromatin immunoprecipitation assay	29126285;27924024	Homo sapiens	GTRD;ReMap
IRF1	PRSS27	chromatin immunoprecipitation assay	29126285;27924024	Homo sapiens	GTRD;ReMap
IRF1	ADAMTS14	chromatin immunoprecipitation assay	29126285	Homo sapiens	ReMap
IRF1	B3GALT5	chromatin immunoprecipitation assay	27924024	Homo sapiens	GTRD
IRF1	VRK3	chromatin immunoprecipitation assay	29126285;27924024	Homo sapiens	GTRD;ReMap
IRF1	TMEM175	chromatin immunoprecipitation assay	29126285;27924024	Homo sapiens	GTRD;ReMap
IRF1	ATP2C1	chromatin immunoprecipitation assay	29126285;27924024	Homo sapiens	GTRD;ReMap
IRF1	CD274	chromatin immunoprecipitation assay	29126285;27924024	Homo sapiens	GTRD;ReMap
IRF1	FBXO22	chromatin immunoprecipitation assay	29126285;27924024	Homo sapiens	GTRD;ReMap
IRF1	TELO2	chromatin immunoprecipitation assay	29126285;27924024	Homo sapiens	GTRD;ReMap
IRF1	HOXC13	chromatin immunoprecipitation assay	29126285;27924024	Homo sapiens	GTRD;ReMap
IRF1	ZNF77	chromatin immunoprecipitation assay	29126285;27924024	Homo sapiens	GTRD;ReMap
IRF1	TM9SF1	chromatin immunoprecipitation assay	29126285;27924024	Homo sapiens	GTRD;ReMap
IRF1	RANBP9	chromatin immunoprecipitation assay	29126285;27924024	Homo sapiens	GTRD;ReMap
IRF1	PRICKLE1	chromatin immunoprecipitation assay	29126285	Homo sapiens	ReMap
IRF1	C22orf23	chromatin immunoprecipitation assay	27924024	Homo sapiens	GTRD
IRF1	NUAK2	chromatin immunoprecipitation assay	29126285;27924024	Homo sapiens	GTRD;ReMap
IRF1	CEP72	chromatin immunoprecipitation assay	29126285;27924024	Homo sapiens	GTRD;ReMap
IRF1	MTHFS	chromatin immunoprecipitation assay	29126285;27924024	Homo sapiens	GTRD;ReMap
IRF1	TADA2B	chromatin immunoprecipitation assay	27924024	Homo sapiens	GTRD
IRF1	WDR18	chromatin immunoprecipitation assay	29126285;27924024	Homo sapiens	GTRD;ReMap
IRF1	PCNT	chromatin immunoprecipitation assay	29126285;27924024	Homo sapiens	GTRD;ReMap
IRF1	ZFPM2	chromatin immunoprecipitation assay	27924024	Homo sapiens	GTRD
IRF1	PPIL3	chromatin immunoprecipitation assay	29126285;27924024	Homo sapiens	GTRD;ReMap
IRF1	BLACE	chromatin immunoprecipitation assay	29126285	Homo sapiens	ReMap
IRF1	DIPK2A	chromatin immunoprecipitation assay	29126285;27924024	Homo sapiens	GTRD;ReMap
IRF1	IFFO1	chromatin immunoprecipitation assay	27924024	Homo sapiens	GTRD
IRF1	CELSR1	chromatin immunoprecipitation assay	29126285	Homo sapiens	ReMap
IRF1	SLC12A6	chromatin immunoprecipitation assay	29126285;27924024	Homo sapiens	GTRD;ReMap
IRF1	WDR33	chromatin immunoprecipitation assay	27924024	Homo sapiens	GTRD
IRF1	WNT16	chromatin immunoprecipitation assay	27924024	Homo sapiens	GTRD
IRF1	NSG2	chromatin immunoprecipitation assay	27924024	Homo sapiens	GTRD
IRF1	DDA1	chromatin immunoprecipitation assay	29126285;27924024	Homo sapiens	GTRD;ReMap
IRF1	CCDC85B	chromatin immunoprecipitation assay	29126285	Homo sapiens	ReMap
IRF1	PHGDH	chromatin immunoprecipitation assay	29126285	Homo sapiens	ReMap
IRF1	TRIB3	chromatin immunoprecipitation assay	29126285;27924024	Homo sapiens	GTRD;ReMap
IRF1	GFER	chromatin immunoprecipitation assay	29126285;27924024	Homo sapiens	GTRD;ReMap
IRF1	USP10	chromatin immunoprecipitation assay	27924024	Homo sapiens	GTRD
IRF1	DAB1	chromatin immunoprecipitation assay	29126285;27924024	Homo sapiens	GTRD;ReMap
IRF1	LMBRD2	chromatin immunoprecipitation assay	29126285;27924024	Homo sapiens	GTRD;ReMap
IRF1	FAM124B	chromatin immunoprecipitation assay	29126285;27924024	Homo sapiens	GTRD;ReMap
IRF1	MTERF1	chromatin immunoprecipitation assay	29126285;27924024	Homo sapiens	GTRD;ReMap
IRF1	ZNF480	chromatin immunoprecipitation assay	29126285;27924024	Homo sapiens	GTRD;ReMap
IRF1	TLK1	chromatin immunoprecipitation assay	27924024	Homo sapiens	GTRD
IRF1	ARFGEF1	chromatin immunoprecipitation assay	29126285;27924024	Homo sapiens	GTRD;ReMap
IRF1	SNAPC3	chromatin immunoprecipitation assay	29126285;27924024	Homo sapiens	GTRD;ReMap
IRF1	NAA40	chromatin immunoprecipitation assay	29126285;27924024	Homo sapiens	GTRD;ReMap
IRF1	OSTC	chromatin immunoprecipitation assay	29126285;27924024	Homo sapiens	GTRD;ReMap
IRF1	TCAF2C	chromatin immunoprecipitation assay	27924024	Homo sapiens	GTRD
IRF1	ENTPD4	chromatin immunoprecipitation assay	29126285;27924024	Homo sapiens	GTRD;ReMap
IRF1	DNAJA1	chromatin immunoprecipitation assay	29126285;27924024	Homo sapiens	GTRD;ReMap
IRF1	MTIF3	chromatin immunoprecipitation assay	29126285;27924024	Homo sapiens	GTRD;ReMap
IRF1	LSS	chromatin immunoprecipitation assay	29126285;27924024	Homo sapiens	GTRD;ReMap
IRF1	ACCS	chromatin immunoprecipitation assay	29126285;27924024	Homo sapiens	GTRD;ReMap
IRF1	DIO3	chromatin immunoprecipitation assay	29126285	Homo sapiens	ReMap
IRF1	ZNF273	chromatin immunoprecipitation assay	27924024	Homo sapiens	GTRD
IRF1	BUD13	chromatin immunoprecipitation assay	29126285;27924024	Homo sapiens	GTRD;ReMap
IRF1	ARL8A	chromatin immunoprecipitation assay	27924024	Homo sapiens	GTRD
IRF1	ALDH3A2	chromatin immunoprecipitation assay	27924024	Homo sapiens	GTRD
IRF1	MIF	chromatin immunoprecipitation assay	27924024	Homo sapiens	GTRD
IRF1	SH2D4B	chromatin immunoprecipitation assay	29126285	Homo sapiens	ReMap
IRF1	C16orf46	chromatin immunoprecipitation assay	29126285;27924024	Homo sapiens	GTRD;ReMap
IRF1	ACSL4	chromatin immunoprecipitation assay	29126285;27924024	Homo sapiens	GTRD;ReMap
IRF1	TMEM63A	chromatin immunoprecipitation assay	29126285;27924024	Homo sapiens	GTRD;ReMap
IRF1	FLYWCH2	chromatin immunoprecipitation assay	29126285;27924024	Homo sapiens	GTRD;ReMap
IRF1	MIEF2	chromatin immunoprecipitation assay	29126285;27924024	Homo sapiens	GTRD;ReMap
IRF1	NPIPB8	chromatin immunoprecipitation assay	27924024	Homo sapiens	GTRD
IRF1	GPATCH2L	chromatin immunoprecipitation assay	29126285;27924024	Homo sapiens	GTRD;ReMap
IRF1	ANO10	chromatin immunoprecipitation assay	29126285;27924024	Homo sapiens	GTRD;ReMap
IRF1	CDC37L1	chromatin immunoprecipitation assay	29126285;27924024	Homo sapiens	GTRD;ReMap
IRF1	RCOR1	chromatin immunoprecipitation assay	29126285;27924024	Homo sapiens	GTRD;ReMap
IRF1	ZCCHC8	chromatin immunoprecipitation assay	29126285;27924024	Homo sapiens	GTRD;ReMap
IRF1	NEDD4L	chromatin immunoprecipitation assay	29126285;27924024	Homo sapiens	GTRD;ReMap
IRF1	NLK	chromatin immunoprecipitation assay	29126285;27924024	Homo sapiens	GTRD;ReMap
IRF1	VPS4B	chromatin immunoprecipitation assay	29126285;27924024	Homo sapiens	GTRD;ReMap
IRF1	CLDN4	chromatin immunoprecipitation assay	27924024	Homo sapiens	GTRD
IRF1	CEBPG	chromatin immunoprecipitation assay	27924024	Homo sapiens	GTRD
IRF1	DNAJC5	chromatin immunoprecipitation assay	29126285;27924024	Homo sapiens	GTRD;ReMap
IRF1	ANO3	chromatin immunoprecipitation assay	27924024	Homo sapiens	GTRD
IRF1	GDE1	chromatin immunoprecipitation assay	29126285;27924024	Homo sapiens	GTRD;ReMap
IRF1	FOXP2	chromatin immunoprecipitation assay	29126285;27924024	Homo sapiens	GTRD;ReMap
IRF1	DUSP13	chromatin immunoprecipitation assay	29126285;27924024	Homo sapiens	GTRD;ReMap
IRF1	ANTXRL	chromatin immunoprecipitation assay	29126285	Homo sapiens	ReMap
IRF1	UBE2W	chromatin immunoprecipitation assay	29126285;27924024	Homo sapiens	GTRD;ReMap
IRF1	PTCD1	chromatin immunoprecipitation assay	29126285;27924024	Homo sapiens	GTRD;ReMap
IRF1	ABCD3	chromatin immunoprecipitation assay	29126285;27924024	Homo sapiens	GTRD;ReMap
IRF1	NBL1	chromatin immunoprecipitation assay	29126285;27924024	Homo sapiens	GTRD;ReMap
IRF1	CRACD	chromatin immunoprecipitation assay	29126285	Homo sapiens	ReMap
IRF1	CTTNBP2NL	chromatin immunoprecipitation assay	29126285	Homo sapiens	ReMap
IRF1	UBE2F-SCLY	chromatin immunoprecipitation assay	29126285;27924024	Homo sapiens	GTRD;ReMap
IRF1	TRAPPC6A	chromatin immunoprecipitation assay	29126285;27924024	Homo sapiens	GTRD;ReMap
IRF1	MECOM	chromatin immunoprecipitation assay	27924024	Homo sapiens	GTRD
IRF1	MICOS13	chromatin immunoprecipitation assay	29126285;27924024	Homo sapiens	GTRD;ReMap
IRF1	NFX1	chromatin immunoprecipitation assay	29126285;27924024	Homo sapiens	GTRD;ReMap
IRF1	VEPH1	chromatin immunoprecipitation assay	29126285;27924024	Homo sapiens	GTRD;ReMap
IRF1	TRAF3IP1	chromatin immunoprecipitation assay	29126285;27924024	Homo sapiens	GTRD;ReMap
IRF1	ZNF320	chromatin immunoprecipitation assay	29126285;27924024	Homo sapiens	GTRD;ReMap
IRF1	FAM98B	chromatin immunoprecipitation assay	29126285;27924024	Homo sapiens	GTRD;ReMap
IRF1	ITPRIPL2	chromatin immunoprecipitation assay	29126285;27924024	Homo sapiens	GTRD;ReMap
IRF1	RNF17	chromatin immunoprecipitation assay	29126285;27924024	Homo sapiens	GTRD;ReMap
IRF1	SOS2	chromatin immunoprecipitation assay	29126285;27924024	Homo sapiens	GTRD;ReMap
IRF1	SMDT1	chromatin immunoprecipitation assay	29126285;27924024	Homo sapiens	GTRD;ReMap
IRF1	SLC7A8	chromatin immunoprecipitation assay	27924024	Homo sapiens	GTRD
IRF1	MRPS16	chromatin immunoprecipitation assay	29126285;27924024	Homo sapiens	GTRD;ReMap
IRF1	MICOS10	chromatin immunoprecipitation assay	29126285;27924024	Homo sapiens	GTRD;ReMap
IRF1	RUSF1	chromatin immunoprecipitation assay	27924024	Homo sapiens	GTRD
IRF1	RAB8A	chromatin immunoprecipitation assay	29126285;27924024	Homo sapiens	GTRD;ReMap
IRF1	ACD	chromatin immunoprecipitation assay	29126285;27924024	Homo sapiens	GTRD;ReMap
IRF1	AGPAT5	chromatin immunoprecipitation assay	29126285;27924024	Homo sapiens	GTRD;ReMap
IRF1	C11orf54	chromatin immunoprecipitation assay	29126285;27924024	Homo sapiens	GTRD;ReMap
IRF1	SEPSECS	chromatin immunoprecipitation assay	29126285;27924024	Homo sapiens	GTRD;ReMap
IRF1	SLC2A11	chromatin immunoprecipitation assay	27924024	Homo sapiens	GTRD
IRF1	SLC31A1	chromatin immunoprecipitation assay	29126285;27924024	Homo sapiens	GTRD;ReMap
IRF1	KHDRBS1	chromatin immunoprecipitation assay	29126285;27924024	Homo sapiens	GTRD;ReMap
IRF1	XXYLT1	chromatin immunoprecipitation assay	29126285;27924024	Homo sapiens	GTRD;ReMap
IRF1	FAM234B	chromatin immunoprecipitation assay	27924024	Homo sapiens	GTRD
IRF1	ARFIP2	chromatin immunoprecipitation assay	29126285;27924024	Homo sapiens	GTRD;ReMap
IRF1	JAG1	chromatin immunoprecipitation assay	29126285;27924024	Homo sapiens	GTRD;ReMap
IRF1	ZNF26	chromatin immunoprecipitation assay	29126285;27924024	Homo sapiens	GTRD;ReMap
IRF1	HS3ST3B1	chromatin immunoprecipitation assay	29126285;27924024	Homo sapiens	GTRD;ReMap
IRF1	CAGE1	chromatin immunoprecipitation assay	29126285;27924024	Homo sapiens	GTRD;ReMap
IRF1	CARD10	chromatin immunoprecipitation assay	27924024	Homo sapiens	GTRD
IRF1	C6orf62	chromatin immunoprecipitation assay	29126285;27924024	Homo sapiens	GTRD;ReMap
IRF1	SLC35A3	chromatin immunoprecipitation assay	27924024	Homo sapiens	GTRD
IRF1	APOLD1	chromatin immunoprecipitation assay	29126285;27924024	Homo sapiens	GTRD;ReMap
IRF1	ARL17A;ARL17B	chromatin immunoprecipitation assay	27924024	Homo sapiens	GTRD
IRF1	FIG4	chromatin immunoprecipitation assay	29126285;27924024	Homo sapiens	GTRD;ReMap
IRF1	GIMAP5	chromatin immunoprecipitation assay	27924024	Homo sapiens	GTRD
IRF1	PPIF	chromatin immunoprecipitation assay	29126285;27924024	Homo sapiens	GTRD;ReMap
IRF1	LGMN	chromatin immunoprecipitation assay	29126285;27924024	Homo sapiens	GTRD;ReMap
IRF1	ACKR2	chromatin immunoprecipitation assay	29126285;27924024	Homo sapiens	GTRD;ReMap
IRF1	FCGRT	chromatin immunoprecipitation assay	27924024	Homo sapiens	GTRD
IRF1	RAB19	chromatin immunoprecipitation assay	29126285;27924024	Homo sapiens	GTRD;ReMap
IRF1	TIPRL	chromatin immunoprecipitation assay	29126285;27924024	Homo sapiens	GTRD;ReMap
IRF1	DHRS12	chromatin immunoprecipitation assay	29126285;27924024	Homo sapiens	GTRD;ReMap
IRF1	DCTN5	chromatin immunoprecipitation assay	29126285;27924024	Homo sapiens	GTRD;ReMap
IRF1	PLD6	chromatin immunoprecipitation assay	29126285;27924024	Homo sapiens	GTRD;ReMap
IRF1	TMEM205	chromatin immunoprecipitation assay	29126285;27924024	Homo sapiens	GTRD;ReMap
IRF1	KIF2C	chromatin immunoprecipitation assay	29126285;27924024	Homo sapiens	GTRD;ReMap
IRF1	ZNF706	chromatin immunoprecipitation assay	27924024	Homo sapiens	GTRD
IRF1	LRP12	chromatin immunoprecipitation assay	27924024	Homo sapiens	GTRD
IRF1	AASDHPPT	chromatin immunoprecipitation assay	27924024	Homo sapiens	GTRD
IRF1	SHLD1	chromatin immunoprecipitation assay	29126285;27924024	Homo sapiens	GTRD;ReMap
IRF1	PPP1R9A	chromatin immunoprecipitation assay	27924024	Homo sapiens	GTRD
IRF1	STOM	chromatin immunoprecipitation assay	29126285;27924024	Homo sapiens	GTRD;ReMap
IRF1	RMI2	chromatin immunoprecipitation assay	27924024	Homo sapiens	GTRD
IRF1	PMPCB	chromatin immunoprecipitation assay	29126285;27924024	Homo sapiens	GTRD;ReMap
IRF1	KANTR	chromatin immunoprecipitation assay	29126285;27924024	Homo sapiens	GTRD;ReMap
IRF1	SLC39A1	chromatin immunoprecipitation assay	29126285;27924024	Homo sapiens	GTRD;ReMap
IRF1	STRADB	chromatin immunoprecipitation assay	27924024	Homo sapiens	GTRD
IRF1	CDC25A	chromatin immunoprecipitation assay	29126285;27924024	Homo sapiens	GTRD;ReMap
IRF1	ATP6V0B	chromatin immunoprecipitation assay	27924024	Homo sapiens	GTRD
IRF1	DENND6A	chromatin immunoprecipitation assay	29126285;27924024	Homo sapiens	GTRD;ReMap
IRF1	NEDD8	chromatin immunoprecipitation assay	29126285;27924024	Homo sapiens	GTRD;ReMap
IRF1	MMADHC	chromatin immunoprecipitation assay	27924024	Homo sapiens	GTRD
IRF1	PPP1R26	chromatin immunoprecipitation assay	27924024	Homo sapiens	GTRD
IRF1	GNL2	chromatin immunoprecipitation assay	29126285;27924024	Homo sapiens	GTRD;ReMap
IRF1	ADAM12	chromatin immunoprecipitation assay	27924024	Homo sapiens	GTRD
IRF1	BBS1	chromatin immunoprecipitation assay	29126285;27924024	Homo sapiens	GTRD;ReMap
IRF1	MAPK12	chromatin immunoprecipitation assay	29126285	Homo sapiens	ReMap
IRF1	GCC1	chromatin immunoprecipitation assay	27924024	Homo sapiens	GTRD
IRF1	NUFIP2	chromatin immunoprecipitation assay	29126285;27924024	Homo sapiens	GTRD;ReMap
IRF1	PCLAF	chromatin immunoprecipitation assay	29126285;27924024	Homo sapiens	GTRD;ReMap
IRF1	LYSMD1	chromatin immunoprecipitation assay	29126285;27924024	Homo sapiens	GTRD;ReMap
IRF1	MYBL2	chromatin immunoprecipitation assay	29126285;27924024	Homo sapiens	GTRD;ReMap
IRF1	LRRC73	chromatin immunoprecipitation assay	29126285;27924024	Homo sapiens	GTRD;ReMap
IRF1	VKORC1	chromatin immunoprecipitation assay	27924024	Homo sapiens	GTRD
IRF1	CEP192	chromatin immunoprecipitation assay	29126285;27924024	Homo sapiens	GTRD;ReMap
IRF1	OSGIN2	chromatin immunoprecipitation assay	29126285;27924024	Homo sapiens	GTRD;ReMap
IRF1	CPXM2	chromatin immunoprecipitation assay	29126285	Homo sapiens	ReMap
IRF1	NAB2	chromatin immunoprecipitation assay	29126285;27924024	Homo sapiens	GTRD;ReMap
IRF1	APOBEC3DE	chromatin immunoprecipitation assay	29126285	Homo sapiens	ReMap
IRF1	PLEKHH1	chromatin immunoprecipitation assay	29126285;27924024	Homo sapiens	GTRD;ReMap
IRF1	MFAP3	chromatin immunoprecipitation assay	29126285;27924024	Homo sapiens	GTRD;ReMap
IRF1	E2F6	chromatin immunoprecipitation assay	29126285;27924024	Homo sapiens	GTRD;ReMap
IRF1	AP3M2	chromatin immunoprecipitation assay	29126285;27924024	Homo sapiens	GTRD;ReMap
IRF1	OTULIN	chromatin immunoprecipitation assay	29126285;27924024	Homo sapiens	GTRD;ReMap
IRF1	THYN1	chromatin immunoprecipitation assay	29126285;27924024	Homo sapiens	GTRD;ReMap
IRF1	PSMB2	chromatin immunoprecipitation assay	29126285;27924024	Homo sapiens	GTRD;ReMap
IRF1	ZNF431	chromatin immunoprecipitation assay	27924024	Homo sapiens	GTRD
IRF1	MED10	chromatin immunoprecipitation assay	29126285;27924024	Homo sapiens	GTRD;ReMap
IRF1	LRRN4	chromatin immunoprecipitation assay	29126285;27924024	Homo sapiens	GTRD;ReMap
IRF1	CFLAR	chromatin immunoprecipitation assay	29126285;27924024	Homo sapiens	GTRD;ReMap
IRF1	CCDC116	chromatin immunoprecipitation assay	29126285;27924024	Homo sapiens	GTRD;ReMap
IRF1	ARMC5	chromatin immunoprecipitation assay	29126285;27924024	Homo sapiens	GTRD;ReMap
IRF1	SLC25A36	chromatin immunoprecipitation assay	29126285;27924024	Homo sapiens	GTRD;ReMap
IRF1	MACROD2	chromatin immunoprecipitation assay	27924024	Homo sapiens	GTRD
IRF1	ADAL	chromatin immunoprecipitation assay	29126285;27924024	Homo sapiens	GTRD;ReMap
IRF1	MAPK15	chromatin immunoprecipitation assay	29126285;27924024	Homo sapiens	GTRD;ReMap
IRF1	GPD1L	chromatin immunoprecipitation assay	27924024	Homo sapiens	GTRD
IRF1	LEPR	chromatin immunoprecipitation assay	29126285;27924024	Homo sapiens	GTRD;ReMap
IRF1	SPRY2	chromatin immunoprecipitation assay	29126285	Homo sapiens	ReMap
IRF1	SLC12A1	chromatin immunoprecipitation assay	29126285	Homo sapiens	ReMap
IRF1	RIIAD1	chromatin immunoprecipitation assay	27924024	Homo sapiens	GTRD
IRF1	RBM4	chromatin immunoprecipitation assay	29126285;27924024	Homo sapiens	GTRD;ReMap
IRF1	TEP1	chromatin immunoprecipitation assay	29126285;27924024	Homo sapiens	GTRD;ReMap
IRF1	SLC45A4	chromatin immunoprecipitation assay	29126285;27924024	Homo sapiens	GTRD;ReMap
IRF1	GLTP	chromatin immunoprecipitation assay	29126285;27924024	Homo sapiens	GTRD;ReMap
IRF1	MCPH1	chromatin immunoprecipitation assay	27924024	Homo sapiens	GTRD
IRF1	ZNF813	chromatin immunoprecipitation assay	29126285;27924024	Homo sapiens	GTRD;ReMap
IRF1	ZDHHC2	chromatin immunoprecipitation assay	29126285;27924024	Homo sapiens	GTRD;ReMap
IRF1	PSMC3	chromatin immunoprecipitation assay	29126285;27924024	Homo sapiens	GTRD;ReMap
IRF1	TMEM256-PLSCR3	chromatin immunoprecipitation assay	29126285;27924024	Homo sapiens	GTRD;ReMap
IRF1	INTS10	chromatin immunoprecipitation assay	29126285;27924024	Homo sapiens	GTRD;ReMap
IRF1	ZNF804B	chromatin immunoprecipitation assay	29126285	Homo sapiens	ReMap
IRF1	TBC1D15	chromatin immunoprecipitation assay	29126285;27924024	Homo sapiens	GTRD;ReMap
IRF1	UBA6	chromatin immunoprecipitation assay	29126285;27924024	Homo sapiens	GTRD;ReMap
IRF1	RNF113A	chromatin immunoprecipitation assay	29126285;27924024	Homo sapiens	GTRD;ReMap
IRF1	MACF1	chromatin immunoprecipitation assay	27924024	Homo sapiens	GTRD
IRF1	DMKN	chromatin immunoprecipitation assay	27924024	Homo sapiens	GTRD
IRF1	SIRT5	chromatin immunoprecipitation assay	29126285;27924024	Homo sapiens	GTRD;ReMap
IRF1	ARNT	chromatin immunoprecipitation assay	29126285;27924024	Homo sapiens	GTRD;ReMap
IRF1	IDH1	chromatin immunoprecipitation assay	29126285;27924024	Homo sapiens	GTRD;ReMap
IRF1	AKR1B1	chromatin immunoprecipitation assay	27924024	Homo sapiens	GTRD
IRF1	ALAD	chromatin immunoprecipitation assay	29126285;27924024	Homo sapiens	GTRD;ReMap
IRF1	GPT2	chromatin immunoprecipitation assay	29126285;27924024	Homo sapiens	GTRD;ReMap
IRF1	ZNF709	chromatin immunoprecipitation assay	29126285;27924024	Homo sapiens	GTRD;ReMap
IRF1	CLIC3	chromatin immunoprecipitation assay	29126285;27924024	Homo sapiens	GTRD;ReMap
IRF1	RAB6A	chromatin immunoprecipitation assay	29126285;27924024	Homo sapiens	GTRD;ReMap
IRF1	TWF2	chromatin immunoprecipitation assay	29126285;27924024	Homo sapiens	GTRD;ReMap
IRF1	ANGEL1	chromatin immunoprecipitation assay	27924024	Homo sapiens	GTRD
IRF1	BOLA1	chromatin immunoprecipitation assay	29126285;27924024	Homo sapiens	GTRD;ReMap
IRF1	ZXDC	chromatin immunoprecipitation assay	29126285;27924024	Homo sapiens	GTRD;ReMap
IRF1	MED8	chromatin immunoprecipitation assay	29126285;27924024	Homo sapiens	GTRD;ReMap
IRF1	ZDHHC12	chromatin immunoprecipitation assay	29126285;27924024	Homo sapiens	GTRD;ReMap
IRF1	MTA3	chromatin immunoprecipitation assay	27924024	Homo sapiens	GTRD
IRF1	MDN1	chromatin immunoprecipitation assay	29126285;27924024	Homo sapiens	GTRD;ReMap
IRF1	LSG1	chromatin immunoprecipitation assay	29126285;27924024	Homo sapiens	GTRD;ReMap
IRF1	YIPF1	chromatin immunoprecipitation assay	29126285;27924024	Homo sapiens	GTRD;ReMap
IRF1	FAM174A	chromatin immunoprecipitation assay	29126285;27924024	Homo sapiens	GTRD;ReMap
IRF1	ABCC5	chromatin immunoprecipitation assay	29126285;27924024	Homo sapiens	GTRD;ReMap
IRF1	PRPF3	chromatin immunoprecipitation assay	29126285;27924024	Homo sapiens	GTRD;ReMap
IRF1	COLGALT1	chromatin immunoprecipitation assay	29126285;27924024	Homo sapiens	GTRD;ReMap
IRF1	PRKCD	chromatin immunoprecipitation assay	27924024	Homo sapiens	GTRD
IRF1	CAPN2	chromatin immunoprecipitation assay	29126285;27924024	Homo sapiens	GTRD;ReMap
IRF1	IFRD2	chromatin immunoprecipitation assay	27924024	Homo sapiens	GTRD
IRF1	ZSCAN20	chromatin immunoprecipitation assay	29126285;27924024	Homo sapiens	GTRD;ReMap
IRF1	OSCP1	chromatin immunoprecipitation assay	29126285;27924024	Homo sapiens	GTRD;ReMap
IRF1	NET1	chromatin immunoprecipitation assay	29126285;27924024	Homo sapiens	GTRD;ReMap
IRF1	SLC17A3	chromatin immunoprecipitation assay	29126285;27924024	Homo sapiens	GTRD;ReMap
IRF1	NRBF2	chromatin immunoprecipitation assay	29126285;27924024	Homo sapiens	GTRD;ReMap
IRF1	C2orf92	chromatin immunoprecipitation assay	29126285;27924024	Homo sapiens	GTRD;ReMap
IRF1	TMEM53	chromatin immunoprecipitation assay	29126285;27924024	Homo sapiens	GTRD;ReMap
IRF1	NKTR	chromatin immunoprecipitation assay	29126285;27924024	Homo sapiens	GTRD;ReMap
IRF1	MPHOSPH6	chromatin immunoprecipitation assay	27924024	Homo sapiens	GTRD
IRF1	VPS13D	chromatin immunoprecipitation assay	29126285;27924024	Homo sapiens	GTRD;ReMap
IRF1	PEX11G	chromatin immunoprecipitation assay	27924024	Homo sapiens	GTRD
IRF1	CNGA1	chromatin immunoprecipitation assay	29126285;27924024	Homo sapiens	GTRD;ReMap
IRF1	THUMPD2	chromatin immunoprecipitation assay	29126285	Homo sapiens	ReMap
IRF1	EAPP	chromatin immunoprecipitation assay	29126285;27924024	Homo sapiens	GTRD;ReMap
IRF1	RERE	chromatin immunoprecipitation assay	29126285;27924024	Homo sapiens	GTRD;ReMap
IRF1	PPME1	chromatin immunoprecipitation assay	29126285;27924024	Homo sapiens	GTRD;ReMap
IRF1	APBB1IP	chromatin immunoprecipitation assay	29126285;27924024	Homo sapiens	GTRD;ReMap
IRF1	ATG4D	chromatin immunoprecipitation assay	29126285;27924024	Homo sapiens	GTRD;ReMap
IRF1	ARHGEF16	chromatin immunoprecipitation assay	29126285	Homo sapiens	ReMap
IRF1	MED24	chromatin immunoprecipitation assay	27924024	Homo sapiens	GTRD
IRF1	HNRNPA3	chromatin immunoprecipitation assay	29126285;27924024	Homo sapiens	GTRD;ReMap
IRF1	CLDND1	chromatin immunoprecipitation assay	29126285;27924024	Homo sapiens	GTRD;ReMap
IRF1	GET4	chromatin immunoprecipitation assay	29126285;27924024	Homo sapiens	GTRD;ReMap
IRF1	ENOPH1	chromatin immunoprecipitation assay	29126285;27924024	Homo sapiens	GTRD;ReMap
IRF1	ALG1L	chromatin immunoprecipitation assay	27924024	Homo sapiens	GTRD
IRF1	CAPZA1	chromatin immunoprecipitation assay	29126285;27924024	Homo sapiens	GTRD;ReMap
IRF1	OGFRL1	chromatin immunoprecipitation assay	29126285	Homo sapiens	ReMap
IRF1	PARD6G	chromatin immunoprecipitation assay	29126285	Homo sapiens	ReMap
IRF1	RCSD1	chromatin immunoprecipitation assay	29126285	Homo sapiens	ReMap
IRF1	CRELD1	chromatin immunoprecipitation assay	29126285;27924024	Homo sapiens	GTRD;ReMap
IRF1	TRADD	chromatin immunoprecipitation assay	29126285;27924024	Homo sapiens	GTRD;ReMap
IRF1	ZNF609	chromatin immunoprecipitation assay	29126285;27924024	Homo sapiens	GTRD;ReMap
IRF1	MAD2L1BP	chromatin immunoprecipitation assay	29126285;27924024	Homo sapiens	GTRD;ReMap
IRF1	NXT1	chromatin immunoprecipitation assay	29126285;27924024	Homo sapiens	GTRD;ReMap
IRF1	GAA	chromatin immunoprecipitation assay	29126285;27924024	Homo sapiens	GTRD;ReMap
IRF1	PEX6	chromatin immunoprecipitation assay	29126285;27924024	Homo sapiens	GTRD;ReMap
IRF1	HMBOX1	chromatin immunoprecipitation assay	29126285;27924024	Homo sapiens	GTRD;ReMap
IRF1	TBCA	chromatin immunoprecipitation assay	27924024	Homo sapiens	GTRD
IRF1	KLHL28	chromatin immunoprecipitation assay	27924024	Homo sapiens	GTRD
IRF1	NR2F2	chromatin immunoprecipitation assay	29126285;27924024	Homo sapiens	GTRD;ReMap
IRF1	ARHGEF39	chromatin immunoprecipitation assay	27924024	Homo sapiens	GTRD
IRF1	HERC1	chromatin immunoprecipitation assay	29126285;27924024	Homo sapiens	GTRD;ReMap
IRF1	RPS17	chromatin immunoprecipitation assay	29126285;27924024	Homo sapiens	GTRD;ReMap
IRF1	CD70	chromatin immunoprecipitation assay	27924024	Homo sapiens	GTRD
IRF1	MN1	chromatin immunoprecipitation assay	29126285	Homo sapiens	ReMap
IRF1	PDXP	chromatin immunoprecipitation assay	29126285;27924024	Homo sapiens	GTRD;ReMap
IRF1	SURF2	chromatin immunoprecipitation assay	29126285;27924024	Homo sapiens	GTRD;ReMap
IRF1	CASC1	chromatin immunoprecipitation assay	29126285;27924024	Homo sapiens	GTRD;ReMap
IRF1	LNX1	chromatin immunoprecipitation assay	29126285;27924024	Homo sapiens	GTRD;ReMap
IRF1	COX14	chromatin immunoprecipitation assay	29126285;27924024	Homo sapiens	GTRD;ReMap
IRF1	SLCO5A1	chromatin immunoprecipitation assay	27924024	Homo sapiens	GTRD
IRF1	ZNF398	chromatin immunoprecipitation assay	29126285;27924024	Homo sapiens	GTRD;ReMap
IRF1	MIER2	chromatin immunoprecipitation assay	29126285;27924024	Homo sapiens	GTRD;ReMap
IRF1	TIMM50	chromatin immunoprecipitation assay	29126285;27924024	Homo sapiens	GTRD;ReMap
IRF1	TRIP4	chromatin immunoprecipitation assay	29126285;27924024	Homo sapiens	GTRD;ReMap
IRF1	ARHGAP9	chromatin immunoprecipitation assay	27924024	Homo sapiens	GTRD
IRF1	RAD23A	chromatin immunoprecipitation assay	29126285;27924024	Homo sapiens	GTRD;ReMap
IRF1	ARF5	chromatin immunoprecipitation assay	29126285;27924024	Homo sapiens	GTRD;ReMap
IRF1	TSTA3	chromatin immunoprecipitation assay	27924024	Homo sapiens	GTRD
IRF1	CTNNBIP1	chromatin immunoprecipitation assay	29126285;27924024	Homo sapiens	GTRD;ReMap
IRF1	WDR5	chromatin immunoprecipitation assay	29126285;27924024	Homo sapiens	GTRD;ReMap
IRF1	PNP	chromatin immunoprecipitation assay	27924024	Homo sapiens	GTRD
IRF1	UBR2	chromatin immunoprecipitation assay	29126285;27924024	Homo sapiens	GTRD;ReMap
IRF1	SATB1	chromatin immunoprecipitation assay	27924024	Homo sapiens	GTRD
IRF1	BCO2	chromatin immunoprecipitation assay	27924024	Homo sapiens	GTRD
IRF1	CTSE	chromatin immunoprecipitation assay	27924024	Homo sapiens	GTRD
IRF1	SSC4D	chromatin immunoprecipitation assay	27924024	Homo sapiens	GTRD
IRF1	SLC16A3	chromatin immunoprecipitation assay	29126285;27924024	Homo sapiens	GTRD;ReMap
IRF1	ATXN1L	chromatin immunoprecipitation assay	29126285;27924024	Homo sapiens	GTRD;ReMap
IRF1	DPF1	chromatin immunoprecipitation assay	29126285;27924024	Homo sapiens	GTRD;ReMap
IRF1	RBM18	chromatin immunoprecipitation assay	29126285;27924024	Homo sapiens	GTRD;ReMap
IRF1	PPFIA3	chromatin immunoprecipitation assay	29126285;27924024	Homo sapiens	GTRD;ReMap
IRF1	ZNF23	chromatin immunoprecipitation assay	27924024	Homo sapiens	GTRD
IRF1	LOC112694756	chromatin immunoprecipitation assay	29126285	Homo sapiens	ReMap
IRF1	PCOLCE2	chromatin immunoprecipitation assay	27924024	Homo sapiens	GTRD
IRF1	ABCA3	chromatin immunoprecipitation assay	29126285;27924024	Homo sapiens	GTRD;ReMap
IRF1	RNF215	chromatin immunoprecipitation assay	29126285	Homo sapiens	ReMap
IRF1	RHBDD2	chromatin immunoprecipitation assay	27924024	Homo sapiens	GTRD
IRF1	MPEG1	chromatin immunoprecipitation assay	27924024	Homo sapiens	GTRD
IRF1	TBP	chromatin immunoprecipitation assay	29126285;27924024	Homo sapiens	GTRD;ReMap
IRF1	KDM6A	chromatin immunoprecipitation assay	29126285;27924024	Homo sapiens	GTRD;ReMap
IRF1	SCAF4	chromatin immunoprecipitation assay	29126285;27924024	Homo sapiens	GTRD;ReMap
IRF1	SIGIRR	chromatin immunoprecipitation assay	27924024	Homo sapiens	GTRD
IRF1	SLC17A5	chromatin immunoprecipitation assay	29126285;27924024	Homo sapiens	GTRD;ReMap
IRF1	CCDC90B	chromatin immunoprecipitation assay	27924024	Homo sapiens	GTRD
IRF1	GSR	chromatin immunoprecipitation assay	29126285;27924024	Homo sapiens	GTRD;ReMap
IRF1	GID4	chromatin immunoprecipitation assay	29126285;27924024	Homo sapiens	GTRD;ReMap
IRF1	WASF1	chromatin immunoprecipitation assay	29126285;27924024	Homo sapiens	GTRD;ReMap
IRF1	OSM	chromatin immunoprecipitation assay	29126285;27924024	Homo sapiens	GTRD;ReMap
IRF1	EML4	chromatin immunoprecipitation assay	29126285;27924024	Homo sapiens	GTRD;ReMap
IRF1	TCF7L1	chromatin immunoprecipitation assay	27924024	Homo sapiens	GTRD
IRF1	JAM3	chromatin immunoprecipitation assay	27924024	Homo sapiens	GTRD
IRF1	MTG2	chromatin immunoprecipitation assay	29126285;27924024	Homo sapiens	GTRD;ReMap
IRF1	ACTL10	chromatin immunoprecipitation assay	29126285;27924024	Homo sapiens	GTRD;ReMap
IRF1	CEP63	chromatin immunoprecipitation assay	29126285;27924024	Homo sapiens	GTRD;ReMap
IRF1	SPATA1	chromatin immunoprecipitation assay	29126285;27924024	Homo sapiens	GTRD;ReMap
IRF1	CKS1B	chromatin immunoprecipitation assay	29126285;27924024	Homo sapiens	GTRD;ReMap
IRF1	SRGAP2	chromatin immunoprecipitation assay	27924024	Homo sapiens	GTRD
IRF1	DOCK1	chromatin immunoprecipitation assay	29126285;27924024	Homo sapiens	GTRD;ReMap
IRF1	FBLN7	chromatin immunoprecipitation assay	27924024	Homo sapiens	GTRD
IRF1	FAM107B	chromatin immunoprecipitation assay	27924024	Homo sapiens	GTRD
IRF1	HFM1	chromatin immunoprecipitation assay	27924024	Homo sapiens	GTRD
IRF1	EFHB	chromatin immunoprecipitation assay	29126285;27924024	Homo sapiens	GTRD;ReMap
IRF1	ADSS1	chromatin immunoprecipitation assay	29126285;27924024	Homo sapiens	GTRD;ReMap
IRF1	CERCAM	chromatin immunoprecipitation assay	27924024	Homo sapiens	GTRD
IRF1	ARGLU1	chromatin immunoprecipitation assay	27924024	Homo sapiens	GTRD
IRF1	PLEKHS1	chromatin immunoprecipitation assay	27924024	Homo sapiens	GTRD
IRF1	CLIP4	chromatin immunoprecipitation assay	27924024	Homo sapiens	GTRD
IRF1	STOX1	chromatin immunoprecipitation assay	27924024	Homo sapiens	GTRD
IRF1	FKBP7	chromatin immunoprecipitation assay	29126285;27924024	Homo sapiens	GTRD;ReMap
IRF1	CINP	chromatin immunoprecipitation assay	29126285;27924024	Homo sapiens	GTRD;ReMap
IRF1	PDCD1LG2	chromatin immunoprecipitation assay	29126285;27924024	Homo sapiens	GTRD;ReMap
IRF1	C9orf72	chromatin immunoprecipitation assay	29126285;27924024	Homo sapiens	GTRD;ReMap
IRF1	STX11	chromatin immunoprecipitation assay	27924024	Homo sapiens	GTRD
IRF1	RFTN1	chromatin immunoprecipitation assay	27924024	Homo sapiens	GTRD
IRF1	CISD1	chromatin immunoprecipitation assay	29126285;27924024	Homo sapiens	GTRD;ReMap
IRF1	EMC7	chromatin immunoprecipitation assay	29126285;27924024	Homo sapiens	GTRD;ReMap
IRF1	HAPLN3	chromatin immunoprecipitation assay	29126285	Homo sapiens	ReMap
IRF1	RSPH4A	chromatin immunoprecipitation assay	27924024	Homo sapiens	GTRD
IRF1	WRAP73	chromatin immunoprecipitation assay	27924024	Homo sapiens	GTRD
IRF1	NSDHL	chromatin immunoprecipitation assay	29126285;27924024	Homo sapiens	GTRD;ReMap
IRF1	RPS9	chromatin immunoprecipitation assay	27924024	Homo sapiens	GTRD
IRF1	ATP13A4	chromatin immunoprecipitation assay	29126285;27924024	Homo sapiens	GTRD;ReMap
IRF1	ZFYVE26	chromatin immunoprecipitation assay	29126285;27924024	Homo sapiens	GTRD;ReMap
IRF1	TLCD1	chromatin immunoprecipitation assay	29126285;27924024	Homo sapiens	GTRD;ReMap
IRF1	GSK3A	chromatin immunoprecipitation assay	29126285;27924024	Homo sapiens	GTRD;ReMap
IRF1	C14orf119	chromatin immunoprecipitation assay	29126285;27924024	Homo sapiens	GTRD;ReMap
IRF1	UXS1	chromatin immunoprecipitation assay	27924024	Homo sapiens	GTRD
IRF1	PFDN4	chromatin immunoprecipitation assay	29126285;27924024	Homo sapiens	GTRD;ReMap
IRF1	CBL	chromatin immunoprecipitation assay	29126285;27924024	Homo sapiens	GTRD;ReMap
IRF1	CENPO	chromatin immunoprecipitation assay	29126285;27924024	Homo sapiens	GTRD;ReMap
IRF1	SUDS3	chromatin immunoprecipitation assay	29126285;27924024	Homo sapiens	GTRD;ReMap
IRF1	SF1	chromatin immunoprecipitation assay	29126285;27924024	Homo sapiens	GTRD;ReMap
IRF1	SUZ12	chromatin immunoprecipitation assay	27924024	Homo sapiens	GTRD
IRF1	MRPL42	chromatin immunoprecipitation assay	29126285	Homo sapiens	ReMap
IRF1	CUL2	chromatin immunoprecipitation assay	29126285;27924024	Homo sapiens	GTRD;ReMap
IRF1	ACVR1B	chromatin immunoprecipitation assay	29126285;27924024	Homo sapiens	GTRD;ReMap
IRF1	KAT5	chromatin immunoprecipitation assay	29126285;27924024	Homo sapiens	GTRD;ReMap
IRF1	ORAI1	chromatin immunoprecipitation assay	29126285;27924024	Homo sapiens	GTRD;ReMap
IRF1	ENTPD5	chromatin immunoprecipitation assay	27924024	Homo sapiens	GTRD
IRF1	STON2	chromatin immunoprecipitation assay	27924024	Homo sapiens	GTRD
IRF1	STX2	chromatin immunoprecipitation assay	27924024	Homo sapiens	GTRD
IRF1	VIPR1	chromatin immunoprecipitation assay	27924024	Homo sapiens	GTRD
IRF1	MEF2A	chromatin immunoprecipitation assay	29126285;27924024	Homo sapiens	GTRD;ReMap
IRF1	GPR19	chromatin immunoprecipitation assay	29126285;27924024	Homo sapiens	GTRD;ReMap
IRF1	PKHD1	chromatin immunoprecipitation assay	29126285	Homo sapiens	ReMap
IRF1	ALCAM	chromatin immunoprecipitation assay	29126285	Homo sapiens	ReMap
IRF1	MRPL12	chromatin immunoprecipitation assay	29126285;27924024	Homo sapiens	GTRD;ReMap
IRF1	EPG5	chromatin immunoprecipitation assay	29126285;27924024	Homo sapiens	GTRD;ReMap
IRF1	HDAC2	chromatin immunoprecipitation assay	27924024	Homo sapiens	GTRD
IRF1	ORMDL1	chromatin immunoprecipitation assay	29126285;27924024	Homo sapiens	GTRD;ReMap
IRF1	ZNF526	chromatin immunoprecipitation assay	29126285;27924024	Homo sapiens	GTRD;ReMap
IRF1	SORD	chromatin immunoprecipitation assay	29126285;27924024	Homo sapiens	GTRD;ReMap
IRF1	LGALS9	chromatin immunoprecipitation assay	27924024	Homo sapiens	GTRD
IRF1	TSGA10	chromatin immunoprecipitation assay	29126285;27924024	Homo sapiens	GTRD;ReMap
IRF1	B9D1	chromatin immunoprecipitation assay	29126285;27924024	Homo sapiens	GTRD;ReMap
IRF1	TJP1	chromatin immunoprecipitation assay	27924024	Homo sapiens	GTRD
IRF1	TMEM141	chromatin immunoprecipitation assay	29126285;27924024	Homo sapiens	GTRD;ReMap
IRF1	NDUFC2-KCTD14	chromatin immunoprecipitation assay	29126285;27924024	Homo sapiens	GTRD;ReMap
IRF1	CCDC92	chromatin immunoprecipitation assay	29126285	Homo sapiens	ReMap
IRF1	PAK1IP1	chromatin immunoprecipitation assay	29126285	Homo sapiens	ReMap
IRF1	CWF19L1	chromatin immunoprecipitation assay	29126285;27924024	Homo sapiens	GTRD;ReMap
IRF1	CHD6	chromatin immunoprecipitation assay	29126285;27924024	Homo sapiens	GTRD;ReMap
IRF1	CREG2	chromatin immunoprecipitation assay	27924024	Homo sapiens	GTRD
IRF1	RAB3A	chromatin immunoprecipitation assay	29126285;27924024	Homo sapiens	GTRD;ReMap
IRF1	JPH2	chromatin immunoprecipitation assay	29126285	Homo sapiens	ReMap
IRF1	CORO2B	chromatin immunoprecipitation assay	29126285	Homo sapiens	ReMap
IRF1	LEPROTL1	chromatin immunoprecipitation assay	29126285	Homo sapiens	ReMap
IRF1	AK6	chromatin immunoprecipitation assay	27924024	Homo sapiens	GTRD
IRF1	CLTA	chromatin immunoprecipitation assay	29126285;27924024	Homo sapiens	GTRD;ReMap
IRF1	IVL	chromatin immunoprecipitation assay	29126285;27924024	Homo sapiens	GTRD;ReMap
IRF1	CGB7	chromatin immunoprecipitation assay	27924024	Homo sapiens	GTRD
IRF1	UFSP2	chromatin immunoprecipitation assay	29126285;27924024	Homo sapiens	GTRD;ReMap
IRF1	FCHSD1	chromatin immunoprecipitation assay	29126285;27924024	Homo sapiens	GTRD;ReMap
IRF1	TM9SF3	chromatin immunoprecipitation assay	29126285;27924024	Homo sapiens	GTRD;ReMap
IRF1	POLDIP3	chromatin immunoprecipitation assay	29126285;27924024	Homo sapiens	GTRD;ReMap
IRF1	CNPY4	chromatin immunoprecipitation assay	29126285;27924024	Homo sapiens	GTRD;ReMap
IRF1	THAP3	chromatin immunoprecipitation assay	29126285;27924024	Homo sapiens	GTRD;ReMap
IRF1	NXN	chromatin immunoprecipitation assay	29126285;27924024	Homo sapiens	GTRD;ReMap
IRF1	PPP1R7	chromatin immunoprecipitation assay	27924024	Homo sapiens	GTRD
IRF1	ORC1	chromatin immunoprecipitation assay	29126285;27924024	Homo sapiens	GTRD;ReMap
IRF1	P3H4	chromatin immunoprecipitation assay	29126285;27924024	Homo sapiens	GTRD;ReMap
IRF1	RAB11FIP3	chromatin immunoprecipitation assay	29126285;27924024	Homo sapiens	GTRD;ReMap
IRF1	ZNF3	chromatin immunoprecipitation assay	27924024	Homo sapiens	GTRD
IRF1	TMEM170A	chromatin immunoprecipitation assay	27924024	Homo sapiens	GTRD
IRF1	APBA2	chromatin immunoprecipitation assay	27924024	Homo sapiens	GTRD
IRF1	EAF1	chromatin immunoprecipitation assay	29126285;27924024	Homo sapiens	GTRD;ReMap
IRF1	ZNF598	chromatin immunoprecipitation assay	29126285;27924024	Homo sapiens	GTRD;ReMap
IRF1	TMCO3	chromatin immunoprecipitation assay	29126285;27924024	Homo sapiens	GTRD;ReMap
IRF1	PHF8	chromatin immunoprecipitation assay	27924024	Homo sapiens	GTRD
IRF1	GALNT6	chromatin immunoprecipitation assay	29126285;27924024	Homo sapiens	GTRD;ReMap
IRF1	NAA16	chromatin immunoprecipitation assay	27924024	Homo sapiens	GTRD
IRF1	CNGA4	chromatin immunoprecipitation assay	29126285;27924024	Homo sapiens	GTRD;ReMap
IRF1	ARID3B	chromatin immunoprecipitation assay	29126285;27924024	Homo sapiens	GTRD;ReMap
IRF1	GPR107	chromatin immunoprecipitation assay	27924024	Homo sapiens	GTRD
IRF1	FAM168A	chromatin immunoprecipitation assay	29126285;27924024	Homo sapiens	GTRD;ReMap
IRF1	C1orf185	chromatin immunoprecipitation assay	27924024	Homo sapiens	GTRD
IRF1	MTMR9	chromatin immunoprecipitation assay	29126285;27924024	Homo sapiens	GTRD;ReMap
IRF1	GPBP1L1	chromatin immunoprecipitation assay	29126285;27924024	Homo sapiens	GTRD;ReMap
IRF1	ACBD6	chromatin immunoprecipitation assay	29126285;27924024	Homo sapiens	GTRD;ReMap
IRF1	MFSD6	chromatin immunoprecipitation assay	27924024	Homo sapiens	GTRD
IRF1	LLGL1	chromatin immunoprecipitation assay	29126285;27924024	Homo sapiens	GTRD;ReMap
IRF1	SMIM20	chromatin immunoprecipitation assay	29126285;27924024	Homo sapiens	GTRD;ReMap
IRF1	YTHDC1	chromatin immunoprecipitation assay	29126285;27924024	Homo sapiens	GTRD;ReMap
IRF1	NPY1R	chromatin immunoprecipitation assay	29126285	Homo sapiens	ReMap
IRF1	TMEM62	chromatin immunoprecipitation assay	29126285;27924024	Homo sapiens	GTRD;ReMap
IRF1	AARSD1	chromatin immunoprecipitation assay	29126285;27924024	Homo sapiens	GTRD;ReMap
IRF1	ANKRD39	chromatin immunoprecipitation assay	29126285;27924024	Homo sapiens	GTRD;ReMap
IRF1	GTF3C1	chromatin immunoprecipitation assay	29126285;27924024	Homo sapiens	GTRD;ReMap
IRF1	LRPAP1	chromatin immunoprecipitation assay	29126285;27924024	Homo sapiens	GTRD;ReMap
IRF1	RIN3	chromatin immunoprecipitation assay	29126285;27924024	Homo sapiens	GTRD;ReMap
IRF1	EMC1	chromatin immunoprecipitation assay	29126285;27924024	Homo sapiens	GTRD;ReMap
IRF1	BCL3	chromatin immunoprecipitation assay	29126285;27924024	Homo sapiens	GTRD;ReMap
IRF1	SASS6	chromatin immunoprecipitation assay	29126285;27924024	Homo sapiens	GTRD;ReMap
IRF1	TNNI2	chromatin immunoprecipitation assay	27924024	Homo sapiens	GTRD
IRF1	TMEM45A	chromatin immunoprecipitation assay	29126285;27924024	Homo sapiens	GTRD;ReMap
IRF1	TMEM178A	chromatin immunoprecipitation assay	27924024	Homo sapiens	GTRD
IRF1	TCF7L2	chromatin immunoprecipitation assay	29126285;27924024	Homo sapiens	GTRD;ReMap
IRF1	RELL1	chromatin immunoprecipitation assay	29126285;27924024	Homo sapiens	GTRD;ReMap
IRF1	DDB2	chromatin immunoprecipitation assay	29126285;27924024	Homo sapiens	GTRD;ReMap
IRF1	RNF125	chromatin immunoprecipitation assay	29126285	Homo sapiens	ReMap
IRF1	COPS7A	chromatin immunoprecipitation assay	29126285;27924024	Homo sapiens	GTRD;ReMap
IRF1	FGF19	chromatin immunoprecipitation assay	29126285	Homo sapiens	ReMap
IRF1	SSBP3	chromatin immunoprecipitation assay	27924024	Homo sapiens	GTRD
IRF1	CASC3	chromatin immunoprecipitation assay	29126285;27924024	Homo sapiens	GTRD;ReMap
IRF1	NONO	chromatin immunoprecipitation assay	29126285	Homo sapiens	ReMap
IRF1	KDM5B	chromatin immunoprecipitation assay	29126285;27924024	Homo sapiens	GTRD;ReMap
IRF1	PHF1	chromatin immunoprecipitation assay	29126285;27924024	Homo sapiens	GTRD;ReMap
IRF1	RAB5C	chromatin immunoprecipitation assay	29126285;27924024	Homo sapiens	GTRD;ReMap
IRF1	C10orf53	chromatin immunoprecipitation assay	29126285	Homo sapiens	ReMap
IRF1	ATP4A	chromatin immunoprecipitation assay	27924024	Homo sapiens	GTRD
IRF1	CBFB	chromatin immunoprecipitation assay	29126285;27924024	Homo sapiens	GTRD;ReMap
IRF1	CAMK2N2	chromatin immunoprecipitation assay	27924024	Homo sapiens	GTRD
IRF1	LOC645967	chromatin immunoprecipitation assay	29126285	Homo sapiens	ReMap
IRF1	RASL11A	chromatin immunoprecipitation assay	27924024	Homo sapiens	GTRD
IRF1	LMAN1L	chromatin immunoprecipitation assay	27924024	Homo sapiens	GTRD
IRF1	EVA1A	chromatin immunoprecipitation assay	27924024	Homo sapiens	GTRD
IRF1	TMEM60	chromatin immunoprecipitation assay	29126285;27924024	Homo sapiens	GTRD;ReMap
IRF1	DDX54	chromatin immunoprecipitation assay	29126285;27924024	Homo sapiens	GTRD;ReMap
IRF1	CHAF1B	chromatin immunoprecipitation assay	29126285;27924024	Homo sapiens	GTRD;ReMap
IRF1	UGGT1	chromatin immunoprecipitation assay	29126285;27924024	Homo sapiens	GTRD;ReMap
IRF1	AP1B1	chromatin immunoprecipitation assay	27924024	Homo sapiens	GTRD
IRF1	ZNF274	chromatin immunoprecipitation assay	29126285;27924024	Homo sapiens	GTRD;ReMap
IRF1	MTHFD2L	chromatin immunoprecipitation assay	29126285;27924024	Homo sapiens	GTRD;ReMap
IRF1	SVIL	chromatin immunoprecipitation assay	27924024	Homo sapiens	GTRD
IRF1	SLC25A43	chromatin immunoprecipitation assay	27924024	Homo sapiens	GTRD
IRF1	CEP57L1	chromatin immunoprecipitation assay	29126285;27924024	Homo sapiens	GTRD;ReMap
IRF1	CELF1	chromatin immunoprecipitation assay	29126285;27924024	Homo sapiens	GTRD;ReMap
IRF1	MCUB	chromatin immunoprecipitation assay	29126285;27924024	Homo sapiens	GTRD;ReMap
IRF1	OASL	chromatin immunoprecipitation assay	29126285;27924024	Homo sapiens	GTRD;ReMap
IRF1	LARS2	chromatin immunoprecipitation assay	29126285;27924024	Homo sapiens	GTRD;ReMap
IRF1	ECH1	chromatin immunoprecipitation assay	29126285;27924024	Homo sapiens	GTRD;ReMap
IRF1	TUBA1C	chromatin immunoprecipitation assay	27924024	Homo sapiens	GTRD
IRF1	DEDD2	chromatin immunoprecipitation assay	29126285;27924024	Homo sapiens	GTRD;ReMap
IRF1	CARHSP1	chromatin immunoprecipitation assay	29126285;27924024	Homo sapiens	GTRD;ReMap
IRF1	PLAA	chromatin immunoprecipitation assay	29126285;27924024	Homo sapiens	GTRD;ReMap
IRF1	SVOP	chromatin immunoprecipitation assay	27924024	Homo sapiens	GTRD
IRF1	IL1RN	chromatin immunoprecipitation assay	27924024	Homo sapiens	GTRD
IRF1	DGKQ	chromatin immunoprecipitation assay	27924024	Homo sapiens	GTRD
IRF1	USP15	chromatin immunoprecipitation assay	29126285;27924024	Homo sapiens	GTRD;ReMap
IRF1	CCDC127	chromatin immunoprecipitation assay	29126285;27924024	Homo sapiens	GTRD;ReMap
IRF1	CCDC192	chromatin immunoprecipitation assay	27924024	Homo sapiens	GTRD
IRF1	TBCCD1	chromatin immunoprecipitation assay	29126285;27924024	Homo sapiens	GTRD;ReMap
IRF1	TRAPPC2B	chromatin immunoprecipitation assay	29126285;27924024	Homo sapiens	GTRD;ReMap
IRF1	ACADM	chromatin immunoprecipitation assay	29126285;27924024	Homo sapiens	GTRD;ReMap
IRF1	ODR4	chromatin immunoprecipitation assay	29126285;27924024	Homo sapiens	GTRD;ReMap
IRF1	KLHL34	chromatin immunoprecipitation assay	27924024	Homo sapiens	GTRD
IRF1	BRK1	chromatin immunoprecipitation assay	29126285;27924024	Homo sapiens	GTRD;ReMap
IRF1	TAF7	chromatin immunoprecipitation assay	29126285;27924024	Homo sapiens	GTRD;ReMap
IRF1	ERRFI1	chromatin immunoprecipitation assay	29126285;27924024	Homo sapiens	GTRD;ReMap
IRF1	GATB	chromatin immunoprecipitation assay	29126285;27924024	Homo sapiens	GTRD;ReMap
IRF1	MAX	chromatin immunoprecipitation assay	29126285;27924024	Homo sapiens	GTRD;ReMap
IRF1	SMIM24	chromatin immunoprecipitation assay	27924024	Homo sapiens	GTRD
IRF1	H2BC15	chromatin immunoprecipitation assay	29126285;27924024	Homo sapiens	GTRD;ReMap
IRF1	CCND1	chromatin immunoprecipitation assay	29126285;27924024	Homo sapiens	GTRD;ReMap
IRF1	HCAR2	chromatin immunoprecipitation assay	27924024	Homo sapiens	GTRD
IRF1	PGAP2	chromatin immunoprecipitation assay	29126285;27924024	Homo sapiens	GTRD;ReMap
IRF1	STOML1	chromatin immunoprecipitation assay	29126285;27924024	Homo sapiens	GTRD;ReMap
IRF1	CHMP3	chromatin immunoprecipitation assay	29126285;27924024	Homo sapiens	GTRD;ReMap
IRF1	EWSR1	chromatin immunoprecipitation assay	29126285;27924024	Homo sapiens	GTRD;ReMap
IRF1	PDSS1	chromatin immunoprecipitation assay	29126285;27924024	Homo sapiens	GTRD;ReMap
IRF1	ORMDL3	chromatin immunoprecipitation assay	29126285;27924024	Homo sapiens	GTRD;ReMap
IRF1	SNTA1	chromatin immunoprecipitation assay	29126285;27924024	Homo sapiens	GTRD;ReMap
IRF1	VBP1	chromatin immunoprecipitation assay	27924024	Homo sapiens	GTRD
IRF1	TRIM26	chromatin immunoprecipitation assay	29126285;27924024	Homo sapiens	GTRD;ReMap
IRF1	WASF2	chromatin immunoprecipitation assay	29126285;27924024	Homo sapiens	GTRD;ReMap
IRF1	MRPS18B	chromatin immunoprecipitation assay	29126285;27924024	Homo sapiens	GTRD;ReMap
IRF1	RHBDD1	chromatin immunoprecipitation assay	29126285;27924024	Homo sapiens	GTRD;ReMap
IRF1	EIF5A2	chromatin immunoprecipitation assay	29126285;27924024	Homo sapiens	GTRD;ReMap
IRF1	DTX4	chromatin immunoprecipitation assay	27924024	Homo sapiens	GTRD
IRF1	PHF3	chromatin immunoprecipitation assay	29126285;27924024	Homo sapiens	GTRD;ReMap
IRF1	USP8	chromatin immunoprecipitation assay	29126285;27924024	Homo sapiens	GTRD;ReMap
IRF1	CAPN1	chromatin immunoprecipitation assay	29126285;27924024	Homo sapiens	GTRD;ReMap
IRF1	NMT1	chromatin immunoprecipitation assay	29126285;27924024	Homo sapiens	GTRD;ReMap
IRF1	MPLKIP	chromatin immunoprecipitation assay	29126285;27924024	Homo sapiens	GTRD;ReMap
IRF1	CENPL	chromatin immunoprecipitation assay	29126285;27924024	Homo sapiens	GTRD;ReMap
IRF1	MID1	chromatin immunoprecipitation assay	27924024	Homo sapiens	GTRD
IRF1	LIMS1	chromatin immunoprecipitation assay	29126285;27924024	Homo sapiens	GTRD;ReMap
IRF1	AP5Z1	chromatin immunoprecipitation assay	29126285;27924024	Homo sapiens	GTRD;ReMap
IRF1	ATG9A	chromatin immunoprecipitation assay	29126285;27924024	Homo sapiens	GTRD;ReMap
IRF1	GSTO1	chromatin immunoprecipitation assay	27924024	Homo sapiens	GTRD
IRF1	PPP1R13L	chromatin immunoprecipitation assay	29126285;27924024	Homo sapiens	GTRD;ReMap
IRF1	ADORA1	chromatin immunoprecipitation assay	27924024	Homo sapiens	GTRD
IRF1	CGRRF1	chromatin immunoprecipitation assay	29126285;27924024	Homo sapiens	GTRD;ReMap
IRF1	ASB3	chromatin immunoprecipitation assay	27924024	Homo sapiens	GTRD
IRF1	PSMA6	chromatin immunoprecipitation assay	27924024	Homo sapiens	GTRD
IRF1	RPL5	chromatin immunoprecipitation assay	29126285;27924024	Homo sapiens	GTRD;ReMap
IRF1	PDK2	chromatin immunoprecipitation assay	27924024	Homo sapiens	GTRD
IRF1	CALD1	chromatin immunoprecipitation assay	27924024	Homo sapiens	GTRD
IRF1	SLC2A14	chromatin immunoprecipitation assay	29126285;27924024	Homo sapiens	GTRD;ReMap
IRF1	BRCA1	chromatin immunoprecipitation assay	29126285;27924024	Homo sapiens	GTRD;ReMap
IRF1	ARG2	chromatin immunoprecipitation assay	29126285;27924024	Homo sapiens	GTRD;ReMap
IRF1	APOBEC3F	chromatin immunoprecipitation assay	27924024	Homo sapiens	GTRD
IRF1	CAMK1D	chromatin immunoprecipitation assay	27924024	Homo sapiens	GTRD
IRF1	ATP6V1G2-DDX39B	chromatin immunoprecipitation assay	29126285;27924024	Homo sapiens	GTRD;ReMap
IRF1	LEPROT	chromatin immunoprecipitation assay	29126285;27924024	Homo sapiens	GTRD;ReMap
IRF1	ZNF844	chromatin immunoprecipitation assay	27924024	Homo sapiens	GTRD
IRF1	MLLT10	chromatin immunoprecipitation assay	27924024	Homo sapiens	GTRD
IRF1	MAP3K21	chromatin immunoprecipitation assay	29126285;27924024	Homo sapiens	GTRD;ReMap
IRF1	TIMM29	chromatin immunoprecipitation assay	29126285;27924024	Homo sapiens	GTRD;ReMap
IRF1	NOP14	chromatin immunoprecipitation assay	29126285;27924024	Homo sapiens	GTRD;ReMap
IRF1	C9orf78	chromatin immunoprecipitation assay	27924024	Homo sapiens	GTRD
IRF1	RAB28	chromatin immunoprecipitation assay	29126285;27924024	Homo sapiens	GTRD;ReMap
IRF1	NFXL1	chromatin immunoprecipitation assay	29126285;27924024	Homo sapiens	GTRD;ReMap
IRF1	SERPINI1	chromatin immunoprecipitation assay	29126285;27924024	Homo sapiens	GTRD;ReMap
IRF1	UHMK1	chromatin immunoprecipitation assay	29126285;27924024	Homo sapiens	GTRD;ReMap
IRF1	EMB	chromatin immunoprecipitation assay	27924024	Homo sapiens	GTRD
IRF1	EIF2S2	chromatin immunoprecipitation assay	29126285;27924024	Homo sapiens	GTRD;ReMap
IRF1	SETD4	chromatin immunoprecipitation assay	29126285;27924024	Homo sapiens	GTRD;ReMap
IRF1	ABRAXAS2	chromatin immunoprecipitation assay	29126285;27924024	Homo sapiens	GTRD;ReMap
IRF1	METTL6	chromatin immunoprecipitation assay	27924024	Homo sapiens	GTRD
IRF1	CLP1	chromatin immunoprecipitation assay	27924024	Homo sapiens	GTRD
IRF1	ARL1	chromatin immunoprecipitation assay	29126285;27924024	Homo sapiens	GTRD;ReMap
IRF1	CDC42SE2	chromatin immunoprecipitation assay	27924024	Homo sapiens	GTRD
IRF1	LGALS2	chromatin immunoprecipitation assay	27924024	Homo sapiens	GTRD
IRF1	PSIP1	chromatin immunoprecipitation assay	29126285;27924024	Homo sapiens	GTRD;ReMap
IRF1	PTGER1	chromatin immunoprecipitation assay	29126285	Homo sapiens	ReMap
IRF1	TMEM184A	chromatin immunoprecipitation assay	27924024	Homo sapiens	GTRD
IRF1	OXR1	chromatin immunoprecipitation assay	27924024	Homo sapiens	GTRD
IRF1	GCC2	chromatin immunoprecipitation assay	27924024	Homo sapiens	GTRD
IRF1	GTPBP1	chromatin immunoprecipitation assay	29126285;27924024	Homo sapiens	GTRD;ReMap
IRF1	PARP12	chromatin immunoprecipitation assay	27924024	Homo sapiens	GTRD
IRF1	RPL14	chromatin immunoprecipitation assay	29126285;27924024	Homo sapiens	GTRD;ReMap
IRF1	ALOXE3	chromatin immunoprecipitation assay	29126285;27924024	Homo sapiens	GTRD;ReMap
IRF1	UBTF	chromatin immunoprecipitation assay	29126285;27924024	Homo sapiens	GTRD;ReMap
IRF1	ARHGEF1	chromatin immunoprecipitation assay	27924024	Homo sapiens	GTRD
IRF1	SFI1	chromatin immunoprecipitation assay	27924024	Homo sapiens	GTRD
IRF1	FANCL	chromatin immunoprecipitation assay	27924024	Homo sapiens	GTRD
IRF1	TBC1D32	chromatin immunoprecipitation assay	29126285;27924024	Homo sapiens	GTRD;ReMap
IRF1	CHAC1	chromatin immunoprecipitation assay	29126285;27924024	Homo sapiens	GTRD;ReMap
IRF1	JOSD1	chromatin immunoprecipitation assay	27924024	Homo sapiens	GTRD
IRF1	PTCH1	chromatin immunoprecipitation assay	27924024	Homo sapiens	GTRD
IRF1	TMEM161A	chromatin immunoprecipitation assay	29126285;27924024	Homo sapiens	GTRD;ReMap
IRF1	GANC	chromatin immunoprecipitation assay	29126285;27924024	Homo sapiens	GTRD;ReMap
IRF1	THRAP3	chromatin immunoprecipitation assay	29126285;27924024	Homo sapiens	GTRD;ReMap
IRF1	RASD1	chromatin immunoprecipitation assay	29126285;27924024	Homo sapiens	GTRD;ReMap
IRF1	ZDHHC20	chromatin immunoprecipitation assay	29126285;27924024	Homo sapiens	GTRD;ReMap
IRF1	SLC41A1	chromatin immunoprecipitation assay	27924024	Homo sapiens	GTRD
IRF1	ONECUT2	chromatin immunoprecipitation assay	29126285;27924024	Homo sapiens	GTRD;ReMap
IRF1	CLNK	chromatin immunoprecipitation assay	27924024	Homo sapiens	GTRD
IRF1	C1orf216	chromatin immunoprecipitation assay	27924024	Homo sapiens	GTRD
IRF1	GCSAM	chromatin immunoprecipitation assay	27924024	Homo sapiens	GTRD
IRF1	BNC1	chromatin immunoprecipitation assay	29126285	Homo sapiens	ReMap
IRF1	APLP1	chromatin immunoprecipitation assay	27924024	Homo sapiens	GTRD
IRF1	TOMM7	chromatin immunoprecipitation assay	29126285;27924024	Homo sapiens	GTRD;ReMap
IRF1	MYO9A	chromatin immunoprecipitation assay	29126285;27924024	Homo sapiens	GTRD;ReMap
IRF1	HEXIM2	chromatin immunoprecipitation assay	29126285;27924024	Homo sapiens	GTRD;ReMap
IRF1	PLA2G4D	chromatin immunoprecipitation assay	27924024	Homo sapiens	GTRD
IRF1	SOX7	chromatin immunoprecipitation assay	29126285;27924024	Homo sapiens	GTRD;ReMap
IRF1	ZNF674	chromatin immunoprecipitation assay	29126285;27924024	Homo sapiens	GTRD;ReMap
IRF1	TERF2	chromatin immunoprecipitation assay	29126285;27924024	Homo sapiens	GTRD;ReMap
IRF1	WDR41	chromatin immunoprecipitation assay	27924024	Homo sapiens	GTRD
IRF1	MT-CO1	chromatin immunoprecipitation assay	27924024	Homo sapiens	GTRD
IRF1	TNFSF13	chromatin immunoprecipitation assay	29126285	Homo sapiens	ReMap
IRF1	CAV1	chromatin immunoprecipitation assay	29126285;27924024	Homo sapiens	GTRD;ReMap
IRF1	IL4R	chromatin immunoprecipitation assay	29126285	Homo sapiens	ReMap
IRF1	KDM8	chromatin immunoprecipitation assay	29126285;27924024	Homo sapiens	GTRD;ReMap
IRF1	TMEM30B	chromatin immunoprecipitation assay	29126285;27924024	Homo sapiens	GTRD;ReMap
IRF1	SLC25A27	chromatin immunoprecipitation assay	29126285;27924024	Homo sapiens	GTRD;ReMap
IRF1	LUC7L3	chromatin immunoprecipitation assay	29126285;27924024	Homo sapiens	GTRD;ReMap
IRF1	KIF11	chromatin immunoprecipitation assay	29126285;27924024	Homo sapiens	GTRD;ReMap
IRF1	PUS7	chromatin immunoprecipitation assay	29126285;27924024	Homo sapiens	GTRD;ReMap
IRF1	NRGN	chromatin immunoprecipitation assay	29126285;27924024	Homo sapiens	GTRD;ReMap
IRF1	AP5S1	chromatin immunoprecipitation assay	29126285;27924024	Homo sapiens	GTRD;ReMap
IRF1	MALT1	chromatin immunoprecipitation assay	29126285;27924024	Homo sapiens	GTRD;ReMap
IRF1	TMEM167A	chromatin immunoprecipitation assay	29126285;27924024	Homo sapiens	GTRD;ReMap
IRF1	PLIN5	chromatin immunoprecipitation assay	29126285;27924024	Homo sapiens	GTRD;ReMap
IRF1	SLC39A6	chromatin immunoprecipitation assay	29126285;27924024	Homo sapiens	GTRD;ReMap
IRF1	DYNLT1	chromatin immunoprecipitation assay	29126285;27924024	Homo sapiens	GTRD;ReMap
IRF1	ZNF641	chromatin immunoprecipitation assay	29126285;27924024	Homo sapiens	GTRD;ReMap
IRF1	ATP6AP2	chromatin immunoprecipitation assay	27924024	Homo sapiens	GTRD
IRF1	PRKDC	chromatin immunoprecipitation assay	29126285;27924024	Homo sapiens	GTRD;ReMap
IRF1	IFITM2	chromatin immunoprecipitation assay	27924024	Homo sapiens	GTRD
IRF1	SEC16B	chromatin immunoprecipitation assay	27924024	Homo sapiens	GTRD
IRF1	CEP128	chromatin immunoprecipitation assay	29126285;27924024	Homo sapiens	GTRD;ReMap
IRF1	MST1R	chromatin immunoprecipitation assay	29126285;27924024	Homo sapiens	GTRD;ReMap
IRF1	SMPD4	chromatin immunoprecipitation assay	27924024	Homo sapiens	GTRD
IRF1	ZBTB34	chromatin immunoprecipitation assay	29126285	Homo sapiens	ReMap
IRF1	ICE1	chromatin immunoprecipitation assay	27924024	Homo sapiens	GTRD
IRF1	MAML1	chromatin immunoprecipitation assay	29126285;27924024	Homo sapiens	GTRD;ReMap
IRF1	RTL6	chromatin immunoprecipitation assay	29126285;27924024	Homo sapiens	GTRD;ReMap
IRF1	CREB3L1	chromatin immunoprecipitation assay	29126285;27924024	Homo sapiens	GTRD;ReMap
IRF1	MPG	chromatin immunoprecipitation assay	29126285	Homo sapiens	ReMap
IRF1	PTPRS	chromatin immunoprecipitation assay	29126285;27924024	Homo sapiens	GTRD;ReMap
IRF1	CBLIF	chromatin immunoprecipitation assay	29126285	Homo sapiens	ReMap
IRF1	COG8	chromatin immunoprecipitation assay	29126285;27924024	Homo sapiens	GTRD;ReMap
IRF1	EFCAB14	chromatin immunoprecipitation assay	29126285;27924024	Homo sapiens	GTRD;ReMap
IRF1	NKX6-1	chromatin immunoprecipitation assay	29126285	Homo sapiens	ReMap
IRF1	NDUFB7	chromatin immunoprecipitation assay	29126285;27924024	Homo sapiens	GTRD;ReMap
IRF1	SNX5	chromatin immunoprecipitation assay	29126285;27924024	Homo sapiens	GTRD;ReMap
IRF1	TIMM22	chromatin immunoprecipitation assay	27924024	Homo sapiens	GTRD
IRF1	ZMAT3	chromatin immunoprecipitation assay	27924024	Homo sapiens	GTRD
IRF1	GRAMD2A	chromatin immunoprecipitation assay	27924024	Homo sapiens	GTRD
IRF1	MFSD3	chromatin immunoprecipitation assay	29126285;27924024	Homo sapiens	GTRD;ReMap
IRF1	PALLD	chromatin immunoprecipitation assay	27924024	Homo sapiens	GTRD
IRF1	RAP1GDS1	chromatin immunoprecipitation assay	29126285;27924024	Homo sapiens	GTRD;ReMap
IRF1	PRIMPOL	chromatin immunoprecipitation assay	29126285;27924024	Homo sapiens	GTRD;ReMap
IRF1	NFKBIZ	chromatin immunoprecipitation assay	29126285;27924024	Homo sapiens	GTRD;ReMap
IRF1	ACSBG2	chromatin immunoprecipitation assay	27924024	Homo sapiens	GTRD
IRF1	MSL1	chromatin immunoprecipitation assay	29126285;27924024	Homo sapiens	GTRD;ReMap
IRF1	ADAM8	chromatin immunoprecipitation assay	29126285;27924024	Homo sapiens	GTRD;ReMap
IRF1	STMN3	chromatin immunoprecipitation assay	29126285;27924024	Homo sapiens	GTRD;ReMap
IRF1	MTF2	chromatin immunoprecipitation assay	29126285;27924024	Homo sapiens	GTRD;ReMap
IRF1	MNT	chromatin immunoprecipitation assay	29126285;27924024	Homo sapiens	GTRD;ReMap
IRF1	GALNT12	chromatin immunoprecipitation assay	27924024	Homo sapiens	GTRD
IRF1	ZNF33A	chromatin immunoprecipitation assay	29126285;27924024	Homo sapiens	GTRD;ReMap
IRF1	SH2D6	chromatin immunoprecipitation assay	29126285;27924024	Homo sapiens	GTRD;ReMap
IRF1	SLCO4A1	chromatin immunoprecipitation assay	29126285;27924024	Homo sapiens	GTRD;ReMap
IRF1	RAB5IF	chromatin immunoprecipitation assay	29126285;27924024	Homo sapiens	GTRD;ReMap
IRF1	NADK	chromatin immunoprecipitation assay	29126285;27924024	Homo sapiens	GTRD;ReMap
IRF1	ACAP1	chromatin immunoprecipitation assay	27924024	Homo sapiens	GTRD
IRF1	CCDC153	chromatin immunoprecipitation assay	27924024	Homo sapiens	GTRD
IRF1	SLC36A4	chromatin immunoprecipitation assay	27924024	Homo sapiens	GTRD
IRF1	CCR1	chromatin immunoprecipitation assay	29126285;27924024	Homo sapiens	GTRD;ReMap
IRF1	POLE4	chromatin immunoprecipitation assay	29126285;27924024	Homo sapiens	GTRD;ReMap
IRF1	MARCKSL1	chromatin immunoprecipitation assay	27924024	Homo sapiens	GTRD
IRF1	LEMD3	chromatin immunoprecipitation assay	29126285;27924024	Homo sapiens	GTRD;ReMap
IRF1	CHKB	chromatin immunoprecipitation assay	27924024	Homo sapiens	GTRD
IRF1	TAF1B	chromatin immunoprecipitation assay	29126285;27924024	Homo sapiens	GTRD;ReMap
IRF1	MAP4K3	chromatin immunoprecipitation assay	29126285	Homo sapiens	ReMap
IRF1	MDM4	chromatin immunoprecipitation assay	29126285;27924024	Homo sapiens	GTRD;ReMap
IRF1	TIGD5	chromatin immunoprecipitation assay	29126285;27924024	Homo sapiens	GTRD;ReMap
IRF1	KIF20B	chromatin immunoprecipitation assay	29126285;27924024	Homo sapiens	GTRD;ReMap
IRF1	UBE2Q1	chromatin immunoprecipitation assay	29126285;27924024	Homo sapiens	GTRD;ReMap
IRF1	METTL14	chromatin immunoprecipitation assay	29126285;27924024	Homo sapiens	GTRD;ReMap
IRF1	SH2D3A	chromatin immunoprecipitation assay	29126285;27924024	Homo sapiens	GTRD;ReMap
IRF1	ARHGAP10	chromatin immunoprecipitation assay	29126285;27924024	Homo sapiens	GTRD;ReMap
IRF1	PROSER1	chromatin immunoprecipitation assay	29126285;27924024	Homo sapiens	GTRD;ReMap
IRF1	CEP95	chromatin immunoprecipitation assay	29126285;27924024	Homo sapiens	GTRD;ReMap
IRF1	TKFC	chromatin immunoprecipitation assay	29126285;27924024	Homo sapiens	GTRD;ReMap
IRF1	CABLES2	chromatin immunoprecipitation assay	29126285;27924024	Homo sapiens	GTRD;ReMap
IRF1	U2AF1L4	chromatin immunoprecipitation assay	29126285;27924024	Homo sapiens	GTRD;ReMap
IRF1	CRIP2	chromatin immunoprecipitation assay	27924024	Homo sapiens	GTRD
IRF1	ZFP69B	chromatin immunoprecipitation assay	27924024	Homo sapiens	GTRD
IRF1	MON1B	chromatin immunoprecipitation assay	29126285;27924024	Homo sapiens	GTRD;ReMap
IRF1	ZSCAN18	chromatin immunoprecipitation assay	27924024	Homo sapiens	GTRD
IRF1	ZNF689	chromatin immunoprecipitation assay	27924024	Homo sapiens	GTRD
IRF1	DNMBP	chromatin immunoprecipitation assay	27924024	Homo sapiens	GTRD
IRF1	KLHL26	chromatin immunoprecipitation assay	29126285;27924024	Homo sapiens	GTRD;ReMap
IRF1	HIF1AN	chromatin immunoprecipitation assay	27924024	Homo sapiens	GTRD
IRF1	AVEN	chromatin immunoprecipitation assay	27924024	Homo sapiens	GTRD
IRF1	SMIM1	chromatin immunoprecipitation assay	29126285;27924024	Homo sapiens	GTRD;ReMap
IRF1	SNX4	chromatin immunoprecipitation assay	29126285;27924024	Homo sapiens	GTRD;ReMap
IRF1	SRD5A1	chromatin immunoprecipitation assay	29126285;27924024	Homo sapiens	GTRD;ReMap
IRF1	CABIN1	chromatin immunoprecipitation assay	29126285;27924024	Homo sapiens	GTRD;ReMap
IRF1	HNRNPK	chromatin immunoprecipitation assay	29126285;27924024	Homo sapiens	GTRD;ReMap
IRF1	RPAP1	chromatin immunoprecipitation assay	29126285;27924024	Homo sapiens	GTRD;ReMap
IRF1	MED29	chromatin immunoprecipitation assay	29126285;27924024	Homo sapiens	GTRD;ReMap
IRF1	PRIM2	chromatin immunoprecipitation assay	27924024	Homo sapiens	GTRD
IRF1	AKAP9	chromatin immunoprecipitation assay	27924024	Homo sapiens	GTRD
IRF1	CFL2	chromatin immunoprecipitation assay	29126285;27924024	Homo sapiens	GTRD;ReMap
IRF1	MED16	chromatin immunoprecipitation assay	29126285;27924024	Homo sapiens	GTRD;ReMap
IRF1	TSEN34	chromatin immunoprecipitation assay	29126285;27924024	Homo sapiens	GTRD;ReMap
IRF1	PHF11	chromatin immunoprecipitation assay	29126285;27924024	Homo sapiens	GTRD;ReMap
IRF1	TLN2	chromatin immunoprecipitation assay	27924024	Homo sapiens	GTRD
IRF1	DLG3	chromatin immunoprecipitation assay	27924024	Homo sapiens	GTRD
IRF1	MRFAP1L1	chromatin immunoprecipitation assay	29126285;27924024	Homo sapiens	GTRD;ReMap
IRF1	SOCS5	chromatin immunoprecipitation assay	29126285;27924024	Homo sapiens	GTRD;ReMap
IRF1	ARHGAP26	chromatin immunoprecipitation assay	29126285;27924024	Homo sapiens	GTRD;ReMap
IRF1	SH2D2A	chromatin immunoprecipitation assay	27924024	Homo sapiens	GTRD
IRF1	RALGAPB	chromatin immunoprecipitation assay	29126285;27924024	Homo sapiens	GTRD;ReMap
IRF1	ALDH7A1	chromatin immunoprecipitation assay	29126285;27924024	Homo sapiens	GTRD;ReMap
IRF1	H2BU1	chromatin immunoprecipitation assay	29126285;27924024	Homo sapiens	GTRD;ReMap
IRF1	FXYD5	chromatin immunoprecipitation assay	29126285;27924024	Homo sapiens	GTRD;ReMap
IRF1	ZC3H15	chromatin immunoprecipitation assay	29126285;27924024	Homo sapiens	GTRD;ReMap
IRF1	TRIM65	chromatin immunoprecipitation assay	29126285;27924024	Homo sapiens	GTRD;ReMap
IRF1	TRUB1	chromatin immunoprecipitation assay	29126285;27924024	Homo sapiens	GTRD;ReMap
IRF1	ANO6	chromatin immunoprecipitation assay	29126285;27924024	Homo sapiens	GTRD;ReMap
IRF1	SMIM8	chromatin immunoprecipitation assay	29126285;27924024	Homo sapiens	GTRD;ReMap
IRF1	TMEM189-UBE2V1	chromatin immunoprecipitation assay	29126285;27924024	Homo sapiens	GTRD;ReMap
IRF1	DCAF12	chromatin immunoprecipitation assay	27924024	Homo sapiens	GTRD
IRF1	ZNF134	chromatin immunoprecipitation assay	29126285;27924024	Homo sapiens	GTRD;ReMap
IRF1	CYFIP1	chromatin immunoprecipitation assay	27924024	Homo sapiens	GTRD
IRF1	PPARGC1A	chromatin immunoprecipitation assay	27924024	Homo sapiens	GTRD
IRF1	CDK5R2	chromatin immunoprecipitation assay	29126285;27924024	Homo sapiens	GTRD;ReMap
IRF1	CCDC47	chromatin immunoprecipitation assay	27924024	Homo sapiens	GTRD
IRF1	RFC5	chromatin immunoprecipitation assay	29126285;27924024	Homo sapiens	GTRD;ReMap
IRF1	UGDH	chromatin immunoprecipitation assay	29126285;27924024	Homo sapiens	GTRD;ReMap
IRF1	CALCRL	chromatin immunoprecipitation assay	27924024	Homo sapiens	GTRD
IRF1	TMEM50B	chromatin immunoprecipitation assay	29126285;27924024	Homo sapiens	GTRD;ReMap
IRF1	PPAT	chromatin immunoprecipitation assay	29126285;27924024	Homo sapiens	GTRD;ReMap
IRF1	INTS12	chromatin immunoprecipitation assay	27924024	Homo sapiens	GTRD
IRF1	PDAP1	chromatin immunoprecipitation assay	29126285;27924024	Homo sapiens	GTRD;ReMap
IRF1	CAMK1G	chromatin immunoprecipitation assay	27924024	Homo sapiens	GTRD
IRF1	ADAM17	chromatin immunoprecipitation assay	29126285;27924024	Homo sapiens	GTRD;ReMap
IRF1	ANKRD40	chromatin immunoprecipitation assay	29126285;27924024	Homo sapiens	GTRD;ReMap
IRF1	INPP1	chromatin immunoprecipitation assay	27924024	Homo sapiens	GTRD
IRF1	MRC1	chromatin immunoprecipitation assay	27924024	Homo sapiens	GTRD
IRF1	ZNF594	chromatin immunoprecipitation assay	29126285;27924024	Homo sapiens	GTRD;ReMap
IRF1	BIN1	chromatin immunoprecipitation assay	29126285;27924024	Homo sapiens	GTRD;ReMap
IRF1	RAB36	chromatin immunoprecipitation assay	29126285;27924024	Homo sapiens	GTRD;ReMap
IRF1	MFN2	chromatin immunoprecipitation assay	29126285;27924024	Homo sapiens	GTRD;ReMap
IRF1	USB1	chromatin immunoprecipitation assay	27924024	Homo sapiens	GTRD
IRF1	NDUFA1	chromatin immunoprecipitation assay	29126285;27924024	Homo sapiens	GTRD;ReMap
IRF1	FAM185A	chromatin immunoprecipitation assay	29126285;27924024	Homo sapiens	GTRD;ReMap
IRF1	TTF1	chromatin immunoprecipitation assay	29126285;27924024	Homo sapiens	GTRD;ReMap
IRF1	ST3GAL5	chromatin immunoprecipitation assay	27924024	Homo sapiens	GTRD
IRF1	MAPK3	chromatin immunoprecipitation assay	27924024	Homo sapiens	GTRD
IRF1	RP2	chromatin immunoprecipitation assay	29126285;27924024	Homo sapiens	GTRD;ReMap
IRF1	ZRANB3	chromatin immunoprecipitation assay	29126285;27924024	Homo sapiens	GTRD;ReMap
IRF1	USP32	chromatin immunoprecipitation assay	27924024	Homo sapiens	GTRD
IRF1	NUBP2	chromatin immunoprecipitation assay	29126285;27924024	Homo sapiens	GTRD;ReMap
IRF1	UBE2L3	chromatin immunoprecipitation assay	27924024	Homo sapiens	GTRD
IRF1	TRMT44	chromatin immunoprecipitation assay	29126285;27924024	Homo sapiens	GTRD;ReMap
IRF1	UCK1	chromatin immunoprecipitation assay	27924024	Homo sapiens	GTRD
IRF1	MECR	chromatin immunoprecipitation assay	29126285;27924024	Homo sapiens	GTRD;ReMap
IRF1	EXD3	chromatin immunoprecipitation assay	29126285;27924024	Homo sapiens	GTRD;ReMap
IRF1	ZNF787	chromatin immunoprecipitation assay	29126285;27924024	Homo sapiens	GTRD;ReMap
IRF1	NR2C2	chromatin immunoprecipitation assay	29126285;27924024	Homo sapiens	GTRD;ReMap
IRF1	PPP2CB	chromatin immunoprecipitation assay	27924024	Homo sapiens	GTRD
IRF1	NTAN1	chromatin immunoprecipitation assay	29126285;27924024	Homo sapiens	GTRD;ReMap
IRF1	APTX	chromatin immunoprecipitation assay	29126285;27924024	Homo sapiens	GTRD;ReMap
IRF1	GABRE	chromatin immunoprecipitation assay	27924024	Homo sapiens	GTRD
IRF1	PRR13	chromatin immunoprecipitation assay	29126285;27924024	Homo sapiens	GTRD;ReMap
IRF1	ZBTB18	chromatin immunoprecipitation assay	29126285;27924024	Homo sapiens	GTRD;ReMap
IRF1	PITRM1	chromatin immunoprecipitation assay	29126285;27924024	Homo sapiens	GTRD;ReMap
IRF1	UQCRC2	chromatin immunoprecipitation assay	29126285;27924024	Homo sapiens	GTRD;ReMap
IRF1	MYMX	chromatin immunoprecipitation assay	27924024	Homo sapiens	GTRD
IRF1	CYP2U1	chromatin immunoprecipitation assay	29126285	Homo sapiens	ReMap
IRF1	C9orf16	chromatin immunoprecipitation assay	29126285;27924024	Homo sapiens	GTRD;ReMap
IRF1	BCOR	chromatin immunoprecipitation assay	27924024	Homo sapiens	GTRD
IRF1	SNX17	chromatin immunoprecipitation assay	29126285;27924024	Homo sapiens	GTRD;ReMap
IRF1	KHNYN	chromatin immunoprecipitation assay	27924024	Homo sapiens	GTRD
IRF1	RALY	chromatin immunoprecipitation assay	29126285;27924024	Homo sapiens	GTRD;ReMap
IRF1	RARA	chromatin immunoprecipitation assay	29126285;27924024	Homo sapiens	GTRD;ReMap
IRF1	ARHGAP19	chromatin immunoprecipitation assay	29126285;27924024	Homo sapiens	GTRD;ReMap
IRF1	KCTD9	chromatin immunoprecipitation assay	29126285;27924024	Homo sapiens	GTRD;ReMap
IRF1	NT5C	chromatin immunoprecipitation assay	29126285;27924024	Homo sapiens	GTRD;ReMap
IRF1	PSMC3IP	chromatin immunoprecipitation assay	29126285;27924024	Homo sapiens	GTRD;ReMap
IRF1	RAB20	chromatin immunoprecipitation assay	29126285;27924024	Homo sapiens	GTRD;ReMap
IRF1	COG6	chromatin immunoprecipitation assay	29126285;27924024	Homo sapiens	GTRD;ReMap
IRF1	RPL17-C18orf32	chromatin immunoprecipitation assay	29126285;27924024	Homo sapiens	GTRD;ReMap
IRF1	MFSD4A	chromatin immunoprecipitation assay	27924024	Homo sapiens	GTRD
IRF1	POLR1C	chromatin immunoprecipitation assay	27924024	Homo sapiens	GTRD
IRF1	EMP1	chromatin immunoprecipitation assay	29126285;27924024	Homo sapiens	GTRD;ReMap
IRF1	INTS6	chromatin immunoprecipitation assay	27924024	Homo sapiens	GTRD
IRF1	MRPL55	chromatin immunoprecipitation assay	29126285;27924024	Homo sapiens	GTRD;ReMap
IRF1	CA11	chromatin immunoprecipitation assay	29126285;27924024	Homo sapiens	GTRD;ReMap
IRF1	TBC1D10A	chromatin immunoprecipitation assay	29126285;27924024	Homo sapiens	GTRD;ReMap
IRF1	TMEM9	chromatin immunoprecipitation assay	29126285;27924024	Homo sapiens	GTRD;ReMap
IRF1	ACOT2	chromatin immunoprecipitation assay	27924024	Homo sapiens	GTRD
IRF1	PCMTD1	chromatin immunoprecipitation assay	29126285;27924024	Homo sapiens	GTRD;ReMap
IRF1	SP140L	chromatin immunoprecipitation assay	29126285;27924024	Homo sapiens	GTRD;ReMap
IRF1	REXO1	chromatin immunoprecipitation assay	29126285;27924024	Homo sapiens	GTRD;ReMap
IRF1	NARS2	chromatin immunoprecipitation assay	29126285;27924024	Homo sapiens	GTRD;ReMap
IRF1	MRPL22	chromatin immunoprecipitation assay	29126285;27924024	Homo sapiens	GTRD;ReMap
IRF1	GAREM1	chromatin immunoprecipitation assay	29126285;27924024	Homo sapiens	GTRD;ReMap
IRF1	NEK1	chromatin immunoprecipitation assay	29126285	Homo sapiens	ReMap
IRF1	HECA	chromatin immunoprecipitation assay	29126285;27924024	Homo sapiens	GTRD;ReMap
IRF1	FAM131C	chromatin immunoprecipitation assay	27924024	Homo sapiens	GTRD
IRF1	SSTR1	chromatin immunoprecipitation assay	27924024	Homo sapiens	GTRD
IRF1	PNKD	chromatin immunoprecipitation assay	29126285;27924024	Homo sapiens	GTRD;ReMap
IRF1	ZBTB48	chromatin immunoprecipitation assay	29126285;27924024	Homo sapiens	GTRD;ReMap
IRF1	ATP6V0C	chromatin immunoprecipitation assay	29126285;27924024	Homo sapiens	GTRD;ReMap
IRF1	ENO1	chromatin immunoprecipitation assay	29126285;27924024	Homo sapiens	GTRD;ReMap
IRF1	SLC44A4	chromatin immunoprecipitation assay	27924024	Homo sapiens	GTRD
IRF1	PNPT1	chromatin immunoprecipitation assay	29126285;27924024	Homo sapiens	GTRD;ReMap
IRF1	ECHDC3	chromatin immunoprecipitation assay	29126285;27924024	Homo sapiens	GTRD;ReMap
IRF1	TAF1C	chromatin immunoprecipitation assay	27924024	Homo sapiens	GTRD
IRF1	DYNC2H1	chromatin immunoprecipitation assay	29126285;27924024	Homo sapiens	GTRD;ReMap
IRF1	NOC4L	chromatin immunoprecipitation assay	29126285;27924024	Homo sapiens	GTRD;ReMap
IRF1	RAC2	chromatin immunoprecipitation assay	29126285;27924024	Homo sapiens	GTRD;ReMap
IRF1	NME2	chromatin immunoprecipitation assay	29126285;27924024	Homo sapiens	GTRD;ReMap
IRF1	PUS10	chromatin immunoprecipitation assay	29126285;27924024	Homo sapiens	GTRD;ReMap
IRF1	DDAH2	chromatin immunoprecipitation assay	27924024	Homo sapiens	GTRD
IRF1	NR2F6	chromatin immunoprecipitation assay	29126285;27924024	Homo sapiens	GTRD;ReMap
IRF1	YWHAQ	chromatin immunoprecipitation assay	29126285;27924024	Homo sapiens	GTRD;ReMap
IRF1	RASSF10	chromatin immunoprecipitation assay	29126285	Homo sapiens	ReMap
IRF1	KIAA1143	chromatin immunoprecipitation assay	29126285;27924024	Homo sapiens	GTRD;ReMap
IRF1	BAK1	chromatin immunoprecipitation assay	29126285;27924024	Homo sapiens	GTRD;ReMap
IRF1	BBS4	chromatin immunoprecipitation assay	29126285	Homo sapiens	ReMap
IRF1	FASN	chromatin immunoprecipitation assay	29126285;27924024	Homo sapiens	GTRD;ReMap
IRF1	SNX11	chromatin immunoprecipitation assay	29126285;27924024	Homo sapiens	GTRD;ReMap
IRF1	PDIK1L	chromatin immunoprecipitation assay	29126285;27924024	Homo sapiens	GTRD;ReMap
IRF1	SDC1	chromatin immunoprecipitation assay	29126285;27924024	Homo sapiens	GTRD;ReMap
IRF1	FKBP5	chromatin immunoprecipitation assay	29126285;27924024	Homo sapiens	GTRD;ReMap
IRF1	BEX4	chromatin immunoprecipitation assay	29126285;27924024	Homo sapiens	GTRD;ReMap
IRF1	COL16A1	chromatin immunoprecipitation assay	29126285;27924024	Homo sapiens	GTRD;ReMap
IRF1	ZNF396	chromatin immunoprecipitation assay	29126285	Homo sapiens	ReMap
IRF1	ZGRF1	chromatin immunoprecipitation assay	29126285;27924024	Homo sapiens	GTRD;ReMap
IRF1	RANBP10	chromatin immunoprecipitation assay	29126285;27924024	Homo sapiens	GTRD;ReMap
IRF1	BHLHB9	chromatin immunoprecipitation assay	29126285;27924024	Homo sapiens	GTRD;ReMap
IRF1	DNAJB6	chromatin immunoprecipitation assay	27924024	Homo sapiens	GTRD
IRF1	POU3F1	chromatin immunoprecipitation assay	29126285;27924024	Homo sapiens	GTRD;ReMap
IRF1	ELF3	chromatin immunoprecipitation assay	29126285;27924024	Homo sapiens	GTRD;ReMap
IRF1	CENPA	chromatin immunoprecipitation assay	29126285;27924024	Homo sapiens	GTRD;ReMap
IRF1	KRT5	chromatin immunoprecipitation assay	29126285;27924024	Homo sapiens	GTRD;ReMap
IRF1	ETNK1	chromatin immunoprecipitation assay	29126285;27924024	Homo sapiens	GTRD;ReMap
IRF1	ZNF829	chromatin immunoprecipitation assay	29126285;27924024	Homo sapiens	GTRD;ReMap
IRF1	THUMPD1	chromatin immunoprecipitation assay	29126285;27924024	Homo sapiens	GTRD;ReMap
IRF1	FAH	chromatin immunoprecipitation assay	29126285;27924024	Homo sapiens	GTRD;ReMap
IRF1	GRK3	chromatin immunoprecipitation assay	29126285;27924024	Homo sapiens	GTRD;ReMap
IRF1	CYCS	chromatin immunoprecipitation assay	29126285;27924024	Homo sapiens	GTRD;ReMap
IRF1	GPS2	chromatin immunoprecipitation assay	27924024	Homo sapiens	GTRD
IRF1	RBFA	chromatin immunoprecipitation assay	29126285;27924024	Homo sapiens	GTRD;ReMap
IRF1	ELOB	chromatin immunoprecipitation assay	29126285;27924024	Homo sapiens	GTRD;ReMap
IRF1	EIF3D	chromatin immunoprecipitation assay	29126285;27924024	Homo sapiens	GTRD;ReMap
IRF1	CCNB1IP1	chromatin immunoprecipitation assay	29126285;27924024	Homo sapiens	GTRD;ReMap
IRF1	GRIN1	chromatin immunoprecipitation assay	29126285;27924024	Homo sapiens	GTRD;ReMap
IRF1	CDC42SE1	chromatin immunoprecipitation assay	29126285;27924024	Homo sapiens	GTRD;ReMap
IRF1	UPF2	chromatin immunoprecipitation assay	29126285;27924024	Homo sapiens	GTRD;ReMap
IRF1	PDGFB	chromatin immunoprecipitation assay	27924024	Homo sapiens	GTRD
IRF1	MTAP	chromatin immunoprecipitation assay	29126285;27924024	Homo sapiens	GTRD;ReMap
IRF1	SNAPC4	chromatin immunoprecipitation assay	29126285;27924024	Homo sapiens	GTRD;ReMap
IRF1	GARNL3	chromatin immunoprecipitation assay	27924024	Homo sapiens	GTRD
IRF1	CPPED1	chromatin immunoprecipitation assay	29126285;27924024	Homo sapiens	GTRD;ReMap
IRF1	GAB2	chromatin immunoprecipitation assay	29126285	Homo sapiens	ReMap
IRF1	RRN3	chromatin immunoprecipitation assay	27924024	Homo sapiens	GTRD
IRF1	SPTLC2	chromatin immunoprecipitation assay	29126285;27924024	Homo sapiens	GTRD;ReMap
IRF1	ANAPC10	chromatin immunoprecipitation assay	29126285;27924024	Homo sapiens	GTRD;ReMap
IRF1	OTUD3	chromatin immunoprecipitation assay	29126285;27924024	Homo sapiens	GTRD;ReMap
IRF1	C20orf96	chromatin immunoprecipitation assay	29126285;27924024	Homo sapiens	GTRD;ReMap
IRF1	KIF16B	chromatin immunoprecipitation assay	29126285;27924024	Homo sapiens	GTRD;ReMap
IRF1	LSM4	chromatin immunoprecipitation assay	29126285;27924024	Homo sapiens	GTRD;ReMap
IRF1	VRK2	chromatin immunoprecipitation assay	27924024	Homo sapiens	GTRD
IRF1	SFT2D2	chromatin immunoprecipitation assay	29126285;27924024	Homo sapiens	GTRD;ReMap
IRF1	GTF3C4	chromatin immunoprecipitation assay	29126285;27924024	Homo sapiens	GTRD;ReMap
IRF1	IQCE	chromatin immunoprecipitation assay	29126285;27924024	Homo sapiens	GTRD;ReMap
IRF1	VAMP4	chromatin immunoprecipitation assay	29126285;27924024	Homo sapiens	GTRD;ReMap
IRF1	DPM3	chromatin immunoprecipitation assay	29126285;27924024	Homo sapiens	GTRD;ReMap
IRF1	BAHCC1	chromatin immunoprecipitation assay	29126285;27924024	Homo sapiens	GTRD;ReMap
IRF1	WNT9A	chromatin immunoprecipitation assay	27924024	Homo sapiens	GTRD
IRF1	TDRKH	chromatin immunoprecipitation assay	27924024	Homo sapiens	GTRD
IRF1	DCLRE1B	chromatin immunoprecipitation assay	29126285;27924024	Homo sapiens	GTRD;ReMap
IRF1	EPN3	chromatin immunoprecipitation assay	29126285;27924024	Homo sapiens	GTRD;ReMap
IRF1	ADNP	chromatin immunoprecipitation assay	29126285;27924024	Homo sapiens	GTRD;ReMap
IRF1	TPCN1	chromatin immunoprecipitation assay	29126285;27924024	Homo sapiens	GTRD;ReMap
IRF1	ROMO1	chromatin immunoprecipitation assay	29126285;27924024	Homo sapiens	GTRD;ReMap
IRF1	PDZD8	chromatin immunoprecipitation assay	29126285;27924024	Homo sapiens	GTRD;ReMap
IRF1	DGKA	chromatin immunoprecipitation assay	29126285;27924024	Homo sapiens	GTRD;ReMap
IRF1	ZBTB8A	chromatin immunoprecipitation assay	29126285;27924024	Homo sapiens	GTRD;ReMap
IRF1	IL5RA	chromatin immunoprecipitation assay	29126285;27924024	Homo sapiens	GTRD;ReMap
IRF1	CYSRT1	chromatin immunoprecipitation assay	29126285;27924024	Homo sapiens	GTRD;ReMap
IRF1	C5orf34	chromatin immunoprecipitation assay	29126285;27924024	Homo sapiens	GTRD;ReMap
IRF1	MR1	chromatin immunoprecipitation assay	29126285;27924024	Homo sapiens	GTRD;ReMap
IRF1	LARGE1	chromatin immunoprecipitation assay	27924024	Homo sapiens	GTRD
IRF1	ZNF391	chromatin immunoprecipitation assay	29126285;27924024	Homo sapiens	GTRD;ReMap
IRF1	SBK3	chromatin immunoprecipitation assay	29126285	Homo sapiens	ReMap
IRF1	HUS1	chromatin immunoprecipitation assay	29126285;27924024	Homo sapiens	GTRD;ReMap
IRF1	CZIB	chromatin immunoprecipitation assay	29126285;27924024	Homo sapiens	GTRD;ReMap
IRF1	PCK2	chromatin immunoprecipitation assay	29126285;27924024	Homo sapiens	GTRD;ReMap
IRF1	MRPL40	chromatin immunoprecipitation assay	29126285;27924024	Homo sapiens	GTRD;ReMap
IRF1	FXYD3	chromatin immunoprecipitation assay	27924024	Homo sapiens	GTRD
IRF1	RIMS2	chromatin immunoprecipitation assay	27924024	Homo sapiens	GTRD
IRF1	ZNF223	chromatin immunoprecipitation assay	29126285;27924024	Homo sapiens	GTRD;ReMap
IRF1	SLC6A13	chromatin immunoprecipitation assay	29126285	Homo sapiens	ReMap
IRF1	ZNF136	chromatin immunoprecipitation assay	29126285;27924024	Homo sapiens	GTRD;ReMap
IRF1	H1-2	chromatin immunoprecipitation assay	29126285;27924024	Homo sapiens	GTRD;ReMap
IRF1	PIK3CB	chromatin immunoprecipitation assay	29126285;27924024	Homo sapiens	GTRD;ReMap
IRF1	SLC35C1	chromatin immunoprecipitation assay	27924024	Homo sapiens	GTRD
IRF1	MIS18BP1	chromatin immunoprecipitation assay	29126285;27924024	Homo sapiens	GTRD;ReMap
IRF1	CTNNB1	chromatin immunoprecipitation assay	27924024	Homo sapiens	GTRD
IRF1	OS9	chromatin immunoprecipitation assay	29126285;27924024	Homo sapiens	GTRD;ReMap
IRF1	BICDL2	chromatin immunoprecipitation assay	27924024	Homo sapiens	GTRD
IRF1	TMEM251	chromatin immunoprecipitation assay	29126285;27924024	Homo sapiens	GTRD;ReMap
IRF1	S100PBP	chromatin immunoprecipitation assay	27924024	Homo sapiens	GTRD
IRF1	SS18L1	chromatin immunoprecipitation assay	29126285;27924024	Homo sapiens	GTRD;ReMap
IRF1	HEATR6	chromatin immunoprecipitation assay	27924024	Homo sapiens	GTRD
IRF1	TMEM39A	chromatin immunoprecipitation assay	29126285;27924024	Homo sapiens	GTRD;ReMap
IRF1	MORC2	chromatin immunoprecipitation assay	29126285;27924024	Homo sapiens	GTRD;ReMap
IRF1	SPPL2B	chromatin immunoprecipitation assay	29126285;27924024	Homo sapiens	GTRD;ReMap
IRF1	MAB21L3	chromatin immunoprecipitation assay	29126285	Homo sapiens	ReMap
IRF1	SHISA4	chromatin immunoprecipitation assay	29126285;27924024	Homo sapiens	GTRD;ReMap
IRF1	YWHAH	chromatin immunoprecipitation assay	29126285;27924024	Homo sapiens	GTRD;ReMap
IRF1	DCTN2	chromatin immunoprecipitation assay	29126285;27924024	Homo sapiens	GTRD;ReMap
IRF1	SPECC1	chromatin immunoprecipitation assay	27924024	Homo sapiens	GTRD
IRF1	GOLGA7	chromatin immunoprecipitation assay	29126285;27924024	Homo sapiens	GTRD;ReMap
IRF1	MS4A7	chromatin immunoprecipitation assay	29126285;27924024	Homo sapiens	GTRD;ReMap
IRF1	TOB1	chromatin immunoprecipitation assay	29126285;27924024	Homo sapiens	GTRD;ReMap
IRF1	HP1BP3	chromatin immunoprecipitation assay	29126285;27924024	Homo sapiens	GTRD;ReMap
IRF1	NDUFS5	chromatin immunoprecipitation assay	29126285;27924024	Homo sapiens	GTRD;ReMap
IRF1	LRRC8C	chromatin immunoprecipitation assay	27924024	Homo sapiens	GTRD
IRF1	LGALSL	chromatin immunoprecipitation assay	29126285;27924024	Homo sapiens	GTRD;ReMap
IRF1	ZNF559	chromatin immunoprecipitation assay	29126285;27924024	Homo sapiens	GTRD;ReMap
IRF1	CDK8	chromatin immunoprecipitation assay	29126285;27924024	Homo sapiens	GTRD;ReMap
IRF1	FEZ1	chromatin immunoprecipitation assay	27924024	Homo sapiens	GTRD
IRF1	SIGLECL1	chromatin immunoprecipitation assay	29126285;27924024	Homo sapiens	GTRD;ReMap
IRF1	REM2	chromatin immunoprecipitation assay	29126285	Homo sapiens	ReMap
IRF1	B9D2	chromatin immunoprecipitation assay	29126285;27924024	Homo sapiens	GTRD;ReMap
IRF1	SETMAR	chromatin immunoprecipitation assay	29126285;27924024	Homo sapiens	GTRD;ReMap
IRF1	EMC4	chromatin immunoprecipitation assay	29126285;27924024	Homo sapiens	GTRD;ReMap
IRF1	HNRNPUL1	chromatin immunoprecipitation assay	29126285;27924024	Homo sapiens	GTRD;ReMap
IRF1	GPR137C	chromatin immunoprecipitation assay	29126285;27924024	Homo sapiens	GTRD;ReMap
IRF1	RHOQ	chromatin immunoprecipitation assay	29126285;27924024	Homo sapiens	GTRD;ReMap
IRF1	NUDCD2	chromatin immunoprecipitation assay	29126285;27924024	Homo sapiens	GTRD;ReMap
IRF1	TRIM63	chromatin immunoprecipitation assay	29126285;27924024	Homo sapiens	GTRD;ReMap
IRF1	HSPA5	chromatin immunoprecipitation assay	29126285;27924024	Homo sapiens	GTRD;ReMap
IRF1	KTN1	chromatin immunoprecipitation assay	27924024	Homo sapiens	GTRD
IRF1	CD300A	chromatin immunoprecipitation assay	27924024	Homo sapiens	GTRD
IRF1	HOXD1	chromatin immunoprecipitation assay	29126285;27924024	Homo sapiens	GTRD;ReMap
IRF1	VWA8	chromatin immunoprecipitation assay	29126285;27924024	Homo sapiens	GTRD;ReMap
IRF1	ZSCAN31	chromatin immunoprecipitation assay	29126285;27924024	Homo sapiens	GTRD;ReMap
IRF1	ATG3	chromatin immunoprecipitation assay	29126285;27924024	Homo sapiens	GTRD;ReMap
IRF1	NEIL3	chromatin immunoprecipitation assay	29126285;27924024	Homo sapiens	GTRD;ReMap
IRF1	PHF21A	chromatin immunoprecipitation assay	27924024	Homo sapiens	GTRD
IRF1	PANK4	chromatin immunoprecipitation assay	29126285;27924024	Homo sapiens	GTRD;ReMap
IRF1	POLR2H	chromatin immunoprecipitation assay	29126285;27924024	Homo sapiens	GTRD;ReMap
IRF1	DCUN1D2	chromatin immunoprecipitation assay	29126285;27924024	Homo sapiens	GTRD;ReMap
IRF1	KIAA0895L	chromatin immunoprecipitation assay	29126285;27924024	Homo sapiens	GTRD;ReMap
IRF1	CYB5D2	chromatin immunoprecipitation assay	29126285;27924024	Homo sapiens	GTRD;ReMap
IRF1	DERPC	chromatin immunoprecipitation assay	29126285;27924024	Homo sapiens	GTRD;ReMap
IRF1	ZNF766	chromatin immunoprecipitation assay	29126285;27924024	Homo sapiens	GTRD;ReMap
IRF1	ZNF100	chromatin immunoprecipitation assay	29126285;27924024	Homo sapiens	GTRD;ReMap
IRF1	PRUNE1	chromatin immunoprecipitation assay	29126285;27924024	Homo sapiens	GTRD;ReMap
IRF1	TBC1D17	chromatin immunoprecipitation assay	29126285;27924024	Homo sapiens	GTRD;ReMap
IRF1	XPO5	chromatin immunoprecipitation assay	29126285;27924024	Homo sapiens	GTRD;ReMap
IRF1	MAK	chromatin immunoprecipitation assay	29126285;27924024	Homo sapiens	GTRD;ReMap
IRF1	ZNF747	chromatin immunoprecipitation assay	29126285;27924024	Homo sapiens	GTRD;ReMap
IRF1	HSD17B14	chromatin immunoprecipitation assay	27924024	Homo sapiens	GTRD
IRF1	MBD3L1	chromatin immunoprecipitation assay	29126285;27924024	Homo sapiens	GTRD;ReMap
IRF1	ZBTB7B	chromatin immunoprecipitation assay	29126285;27924024	Homo sapiens	GTRD;ReMap
IRF1	CDKN2C	chromatin immunoprecipitation assay	29126285;27924024	Homo sapiens	GTRD;ReMap
IRF1	NDUFS3	chromatin immunoprecipitation assay	29126285;27924024	Homo sapiens	GTRD;ReMap
IRF1	KCNIP2	chromatin immunoprecipitation assay	27924024	Homo sapiens	GTRD
IRF1	MRPL14	chromatin immunoprecipitation assay	29126285;27924024	Homo sapiens	GTRD;ReMap
IRF1	PAFAH2	chromatin immunoprecipitation assay	29126285;27924024	Homo sapiens	GTRD;ReMap
IRF1	SYCE3	chromatin immunoprecipitation assay	29126285;27924024	Homo sapiens	GTRD;ReMap
IRF1	ZNF561	chromatin immunoprecipitation assay	29126285;27924024	Homo sapiens	GTRD;ReMap
IRF1	ADGRA3	chromatin immunoprecipitation assay	29126285;27924024	Homo sapiens	GTRD;ReMap
IRF1	AHSA2P	chromatin immunoprecipitation assay	29126285;27924024	Homo sapiens	GTRD;ReMap
IRF1	EPDR1	chromatin immunoprecipitation assay	29126285;27924024	Homo sapiens	GTRD;ReMap
IRF1	BMPR2	chromatin immunoprecipitation assay	29126285	Homo sapiens	ReMap
IRF1	NUP98	chromatin immunoprecipitation assay	29126285;27924024	Homo sapiens	GTRD;ReMap
IRF1	JAK3	chromatin immunoprecipitation assay	27924024	Homo sapiens	GTRD
IRF1	ZC3HC1	chromatin immunoprecipitation assay	29126285;27924024	Homo sapiens	GTRD;ReMap
IRF1	NR3C2	chromatin immunoprecipitation assay	27924024	Homo sapiens	GTRD
IRF1	DLG4	chromatin immunoprecipitation assay	29126285;27924024	Homo sapiens	GTRD;ReMap
IRF1	NUP93	chromatin immunoprecipitation assay	29126285;27924024	Homo sapiens	GTRD;ReMap
IRF1	TTMP	chromatin immunoprecipitation assay	29126285;27924024	Homo sapiens	GTRD;ReMap
IRF1	ZNF426	chromatin immunoprecipitation assay	29126285;27924024	Homo sapiens	GTRD;ReMap
IRF1	ETHE1	chromatin immunoprecipitation assay	29126285;27924024	Homo sapiens	GTRD;ReMap
IRF1	POLD3	chromatin immunoprecipitation assay	29126285;27924024	Homo sapiens	GTRD;ReMap
IRF1	PER2	chromatin immunoprecipitation assay	29126285;27924024	Homo sapiens	GTRD;ReMap
IRF1	PTPN4	chromatin immunoprecipitation assay	29126285;27924024	Homo sapiens	GTRD;ReMap
IRF1	PLEKHN1	chromatin immunoprecipitation assay	29126285;27924024	Homo sapiens	GTRD;ReMap
IRF1	GPR32	chromatin immunoprecipitation assay	29126285	Homo sapiens	ReMap
IRF1	ADAMTS19	chromatin immunoprecipitation assay	27924024	Homo sapiens	GTRD
IRF1	SIGLEC7	chromatin immunoprecipitation assay	27924024	Homo sapiens	GTRD
IRF1	AFAP1L2	chromatin immunoprecipitation assay	29126285	Homo sapiens	ReMap
IRF1	METTL8	chromatin immunoprecipitation assay	27924024	Homo sapiens	GTRD
IRF1	SMC2	chromatin immunoprecipitation assay	29126285;27924024	Homo sapiens	GTRD;ReMap
IRF1	STX16-NPEPL1	chromatin immunoprecipitation assay	29126285;27924024	Homo sapiens	GTRD;ReMap
IRF1	ISY1	chromatin immunoprecipitation assay	29126285;27924024	Homo sapiens	GTRD;ReMap
IRF1	ATXN3	chromatin immunoprecipitation assay	29126285;27924024	Homo sapiens	GTRD;ReMap
IRF1	NCOA4	chromatin immunoprecipitation assay	27924024	Homo sapiens	GTRD
IRF1	TMED4	chromatin immunoprecipitation assay	27924024	Homo sapiens	GTRD
IRF1	SCAMP5	chromatin immunoprecipitation assay	29126285;27924024	Homo sapiens	GTRD;ReMap
IRF1	RHOC	chromatin immunoprecipitation assay	29126285;27924024	Homo sapiens	GTRD;ReMap
IRF1	FLT3LG	chromatin immunoprecipitation assay	29126285;27924024	Homo sapiens	GTRD;ReMap
IRF1	PPM1M	chromatin immunoprecipitation assay	27924024	Homo sapiens	GTRD
IRF1	MX2	chromatin immunoprecipitation assay	29126285;27924024	Homo sapiens	GTRD;ReMap
IRF1	CCDC201	chromatin immunoprecipitation assay	29126285	Homo sapiens	ReMap
IRF1	PCBD2	chromatin immunoprecipitation assay	29126285;27924024	Homo sapiens	GTRD;ReMap
IRF1	PRXL2B	chromatin immunoprecipitation assay	29126285;27924024	Homo sapiens	GTRD;ReMap
IRF1	C5orf52	chromatin immunoprecipitation assay	29126285;27924024	Homo sapiens	GTRD;ReMap
IRF1	CFL1	chromatin immunoprecipitation assay	27924024	Homo sapiens	GTRD
IRF1	RNASEH1	chromatin immunoprecipitation assay	29126285;27924024	Homo sapiens	GTRD;ReMap
IRF1	UPP1	chromatin immunoprecipitation assay	29126285;27924024	Homo sapiens	GTRD;ReMap
IRF1	MAPRE1	chromatin immunoprecipitation assay	29126285;27924024	Homo sapiens	GTRD;ReMap
IRF1	TMEM182	chromatin immunoprecipitation assay	29126285	Homo sapiens	ReMap
IRF1	SRRM2	chromatin immunoprecipitation assay	29126285;27924024	Homo sapiens	GTRD;ReMap
IRF1	PPP4C	chromatin immunoprecipitation assay	29126285;27924024	Homo sapiens	GTRD;ReMap
IRF1	RIN1	chromatin immunoprecipitation assay	29126285;27924024	Homo sapiens	GTRD;ReMap
IRF1	IARS2	chromatin immunoprecipitation assay	29126285;27924024	Homo sapiens	GTRD;ReMap
IRF1	ZNF142	chromatin immunoprecipitation assay	29126285;27924024	Homo sapiens	GTRD;ReMap
IRF1	PDF	chromatin immunoprecipitation assay	29126285;27924024	Homo sapiens	GTRD;ReMap
IRF1	ASB13	chromatin immunoprecipitation assay	27924024	Homo sapiens	GTRD
IRF1	TUBA4A	chromatin immunoprecipitation assay	29126285;27924024	Homo sapiens	GTRD;ReMap
IRF1	ZSCAN23	chromatin immunoprecipitation assay	29126285;27924024	Homo sapiens	GTRD;ReMap
IRF1	CNOT6L	chromatin immunoprecipitation assay	29126285;27924024	Homo sapiens	GTRD;ReMap
IRF1	BORCS8	chromatin immunoprecipitation assay	29126285;27924024	Homo sapiens	GTRD;ReMap
IRF1	SNRPF	chromatin immunoprecipitation assay	29126285;27924024	Homo sapiens	GTRD;ReMap
IRF1	MGAT5B	chromatin immunoprecipitation assay	27924024	Homo sapiens	GTRD
IRF1	ZNF775	chromatin immunoprecipitation assay	29126285;27924024	Homo sapiens	GTRD;ReMap
IRF1	MT1A	chromatin immunoprecipitation assay	27924024	Homo sapiens	GTRD
IRF1	RLIM	chromatin immunoprecipitation assay	29126285;27924024	Homo sapiens	GTRD;ReMap
IRF1	CPXM1	chromatin immunoprecipitation assay	27924024	Homo sapiens	GTRD
IRF1	SEC23IP	chromatin immunoprecipitation assay	29126285;27924024	Homo sapiens	GTRD;ReMap
IRF1	PREX1	chromatin immunoprecipitation assay	29126285;27924024	Homo sapiens	GTRD;ReMap
IRF1	M1AP	chromatin immunoprecipitation assay	27924024	Homo sapiens	GTRD
IRF1	PELP1	chromatin immunoprecipitation assay	29126285;27924024	Homo sapiens	GTRD;ReMap
IRF1	IFNA17	chromatin immunoprecipitation assay	27924024	Homo sapiens	GTRD
IRF1	IFT80	chromatin immunoprecipitation assay	29126285;27924024	Homo sapiens	GTRD;ReMap
IRF1	ZDHHC7	chromatin immunoprecipitation assay	29126285;27924024	Homo sapiens	GTRD;ReMap
IRF1	COQ5	chromatin immunoprecipitation assay	29126285;27924024	Homo sapiens	GTRD;ReMap
IRF1	SBNO2	chromatin immunoprecipitation assay	29126285;27924024	Homo sapiens	GTRD;ReMap
IRF1	ALG8	chromatin immunoprecipitation assay	29126285;27924024	Homo sapiens	GTRD;ReMap
IRF1	SEPTIN8	chromatin immunoprecipitation assay	29126285;27924024	Homo sapiens	GTRD;ReMap
IRF1	RPLP2	chromatin immunoprecipitation assay	29126285;27924024	Homo sapiens	GTRD;ReMap
IRF1	PCBP2	chromatin immunoprecipitation assay	29126285;27924024	Homo sapiens	GTRD;ReMap
IRF1	PPIE	chromatin immunoprecipitation assay	27924024	Homo sapiens	GTRD
IRF1	VIM	chromatin immunoprecipitation assay	29126285;27924024	Homo sapiens	GTRD;ReMap
IRF1	ACKR4	chromatin immunoprecipitation assay	27924024	Homo sapiens	GTRD
IRF1	MINDY1	chromatin immunoprecipitation assay	29126285;27924024	Homo sapiens	GTRD;ReMap
IRF1	RMND5B	chromatin immunoprecipitation assay	29126285;27924024	Homo sapiens	GTRD;ReMap
IRF1	CTU2	chromatin immunoprecipitation assay	29126285;27924024	Homo sapiens	GTRD;ReMap
IRF1	LYST	chromatin immunoprecipitation assay	27924024	Homo sapiens	GTRD
IRF1	GNGT2	chromatin immunoprecipitation assay	27924024	Homo sapiens	GTRD
IRF1	NDUFAF2	chromatin immunoprecipitation assay	29126285;27924024	Homo sapiens	GTRD;ReMap
IRF1	TSNAXIP1	chromatin immunoprecipitation assay	29126285;27924024	Homo sapiens	GTRD;ReMap
IRF1	P2RY13	chromatin immunoprecipitation assay	27924024	Homo sapiens	GTRD
IRF1	ADARB1	chromatin immunoprecipitation assay	27924024	Homo sapiens	GTRD
IRF1	BAIAP2	chromatin immunoprecipitation assay	29126285;27924024	Homo sapiens	GTRD;ReMap
IRF1	GAPDH	chromatin immunoprecipitation assay	29126285;27924024	Homo sapiens	GTRD;ReMap
IRF1	SORBS3	chromatin immunoprecipitation assay	27924024	Homo sapiens	GTRD
IRF1	C15orf61	chromatin immunoprecipitation assay	29126285;27924024	Homo sapiens	GTRD;ReMap
IRF1	PIDD1	chromatin immunoprecipitation assay	29126285;27924024	Homo sapiens	GTRD;ReMap
IRF1	AP2A1	chromatin immunoprecipitation assay	29126285;27924024	Homo sapiens	GTRD;ReMap
IRF1	MAB21L4	chromatin immunoprecipitation assay	29126285;27924024	Homo sapiens	GTRD;ReMap
IRF1	C3orf38	chromatin immunoprecipitation assay	29126285;27924024	Homo sapiens	GTRD;ReMap
IRF1	ZNF597	chromatin immunoprecipitation assay	29126285	Homo sapiens	ReMap
IRF1	FBXO36	chromatin immunoprecipitation assay	29126285;27924024	Homo sapiens	GTRD;ReMap
IRF1	SLC15A4	chromatin immunoprecipitation assay	29126285;27924024	Homo sapiens	GTRD;ReMap
IRF1	RABIF	chromatin immunoprecipitation assay	29126285;27924024	Homo sapiens	GTRD;ReMap
IRF1	TIMELESS	chromatin immunoprecipitation assay	29126285;27924024	Homo sapiens	GTRD;ReMap
IRF1	GFOD2	chromatin immunoprecipitation assay	29126285;27924024	Homo sapiens	GTRD;ReMap
IRF1	PTPMT1	chromatin immunoprecipitation assay	29126285	Homo sapiens	ReMap
IRF1	NHLRC4	chromatin immunoprecipitation assay	29126285;27924024	Homo sapiens	GTRD;ReMap
IRF1	H2AW	chromatin immunoprecipitation assay	29126285;27924024	Homo sapiens	GTRD;ReMap
IRF1	C11orf21	chromatin immunoprecipitation assay	29126285	Homo sapiens	ReMap
IRF1	CRLS1	chromatin immunoprecipitation assay	29126285;27924024	Homo sapiens	GTRD;ReMap
IRF1	MTHFD1L	chromatin immunoprecipitation assay	27924024	Homo sapiens	GTRD
IRF1	LDLRAD4	chromatin immunoprecipitation assay	27924024	Homo sapiens	GTRD
IRF1	EIF2B5	chromatin immunoprecipitation assay	29126285;27924024	Homo sapiens	GTRD;ReMap
IRF1	ZNF565	chromatin immunoprecipitation assay	27924024	Homo sapiens	GTRD
IRF1	HSPBAP1	chromatin immunoprecipitation assay	29126285;27924024	Homo sapiens	GTRD;ReMap
IRF1	CALY	chromatin immunoprecipitation assay	27924024	Homo sapiens	GTRD
IRF1	RGS6	chromatin immunoprecipitation assay	27924024	Homo sapiens	GTRD
IRF1	RNF2	chromatin immunoprecipitation assay	29126285;27924024	Homo sapiens	GTRD;ReMap
IRF1	CAB39L	chromatin immunoprecipitation assay	29126285;27924024	Homo sapiens	GTRD;ReMap
IRF1	NFU1	chromatin immunoprecipitation assay	29126285;27924024	Homo sapiens	GTRD;ReMap
IRF1	PTK6	chromatin immunoprecipitation assay	29126285;27924024	Homo sapiens	GTRD;ReMap
IRF1	MT1X	chromatin immunoprecipitation assay	29126285;27924024	Homo sapiens	GTRD;ReMap
IRF1	ZNF600	chromatin immunoprecipitation assay	29126285;27924024	Homo sapiens	GTRD;ReMap
IRF1	EXOSC3	chromatin immunoprecipitation assay	27924024	Homo sapiens	GTRD
IRF1	ZFP3	chromatin immunoprecipitation assay	29126285;27924024	Homo sapiens	GTRD;ReMap
IRF1	ZNF354C	chromatin immunoprecipitation assay	29126285;27924024	Homo sapiens	GTRD;ReMap
IRF1	TRAF4	chromatin immunoprecipitation assay	29126285;27924024	Homo sapiens	GTRD;ReMap
IRF1	PTPN14	chromatin immunoprecipitation assay	29126285;27924024	Homo sapiens	GTRD;ReMap
IRF1	GTF2E1	chromatin immunoprecipitation assay	29126285;27924024	Homo sapiens	GTRD;ReMap
IRF1	BLOC1S5-TXNDC5	chromatin immunoprecipitation assay	29126285;27924024	Homo sapiens	GTRD;ReMap
IRF1	STK4	chromatin immunoprecipitation assay	29126285;27924024	Homo sapiens	GTRD;ReMap
IRF1	TXK	chromatin immunoprecipitation assay	27924024	Homo sapiens	GTRD
IRF1	FAM199X	chromatin immunoprecipitation assay	29126285;27924024	Homo sapiens	GTRD;ReMap
IRF1	EMC8	chromatin immunoprecipitation assay	29126285;27924024	Homo sapiens	GTRD;ReMap
IRF1	EPS8L1	chromatin immunoprecipitation assay	27924024	Homo sapiens	GTRD
IRF1	ZBTB32	chromatin immunoprecipitation assay	29126285;27924024	Homo sapiens	GTRD;ReMap
IRF1	DRG1	chromatin immunoprecipitation assay	29126285;27924024	Homo sapiens	GTRD;ReMap
IRF1	ZNF155	chromatin immunoprecipitation assay	27924024	Homo sapiens	GTRD
IRF1	MISP3	chromatin immunoprecipitation assay	29126285	Homo sapiens	ReMap
IRF1	KLHDC9	chromatin immunoprecipitation assay	29126285;27924024	Homo sapiens	GTRD;ReMap
IRF1	ANXA5	chromatin immunoprecipitation assay	29126285;27924024	Homo sapiens	GTRD;ReMap
IRF1	SNIP1	chromatin immunoprecipitation assay	29126285;27924024	Homo sapiens	GTRD;ReMap
IRF1	ALKBH8	chromatin immunoprecipitation assay	29126285;27924024	Homo sapiens	GTRD;ReMap
IRF1	RNPEP	chromatin immunoprecipitation assay	27924024	Homo sapiens	GTRD
IRF1	MDK	chromatin immunoprecipitation assay	29126285;27924024	Homo sapiens	GTRD;ReMap
IRF1	KCNE1	chromatin immunoprecipitation assay	27924024	Homo sapiens	GTRD
IRF1	ABCC10	chromatin immunoprecipitation assay	29126285;27924024	Homo sapiens	GTRD;ReMap
IRF1	ALDH4A1	chromatin immunoprecipitation assay	29126285;27924024	Homo sapiens	GTRD;ReMap
IRF1	TYK2	chromatin immunoprecipitation assay	29126285;27924024	Homo sapiens	GTRD;ReMap
IRF1	CAMK2D	chromatin immunoprecipitation assay	29126285;27924024	Homo sapiens	GTRD;ReMap
IRF1	MEI1	chromatin immunoprecipitation assay	27924024	Homo sapiens	GTRD
IRF1	ATP5MD	chromatin immunoprecipitation assay	29126285;27924024	Homo sapiens	GTRD;ReMap
IRF1	TMTC2	chromatin immunoprecipitation assay	29126285;27924024	Homo sapiens	GTRD;ReMap
IRF1	LARGE2	chromatin immunoprecipitation assay	27924024	Homo sapiens	GTRD
IRF1	TFCP2	chromatin immunoprecipitation assay	29126285;27924024	Homo sapiens	GTRD;ReMap
IRF1	FBXO17	chromatin immunoprecipitation assay	27924024	Homo sapiens	GTRD
IRF1	BBOF1	chromatin immunoprecipitation assay	29126285;27924024	Homo sapiens	GTRD;ReMap
IRF1	CPNE7	chromatin immunoprecipitation assay	29126285;27924024	Homo sapiens	GTRD;ReMap
IRF1	PARVG	chromatin immunoprecipitation assay	27924024	Homo sapiens	GTRD
IRF1	PI4KA	chromatin immunoprecipitation assay	29126285;27924024	Homo sapiens	GTRD;ReMap
IRF1	ISL2	chromatin immunoprecipitation assay	29126285;27924024	Homo sapiens	GTRD;ReMap
IRF1	INAVA	chromatin immunoprecipitation assay	29126285;27924024	Homo sapiens	GTRD;ReMap
IRF1	HSP90AA1	chromatin immunoprecipitation assay	29126285;27924024	Homo sapiens	GTRD;ReMap
IRF1	NF2	chromatin immunoprecipitation assay	29126285;27924024	Homo sapiens	GTRD;ReMap
IRF1	MUS81	chromatin immunoprecipitation assay	29126285;27924024	Homo sapiens	GTRD;ReMap
IRF1	STRN	chromatin immunoprecipitation assay	29126285;27924024	Homo sapiens	GTRD;ReMap
IRF1	AZI2	chromatin immunoprecipitation assay	29126285;27924024	Homo sapiens	GTRD;ReMap
IRF1	ZBTB44	chromatin immunoprecipitation assay	29126285;27924024	Homo sapiens	GTRD;ReMap
IRF1	ACBD4	chromatin immunoprecipitation assay	27924024	Homo sapiens	GTRD
IRF1	SH2B1	chromatin immunoprecipitation assay	29126285;27924024	Homo sapiens	GTRD;ReMap
IRF1	LAT2	chromatin immunoprecipitation assay	27924024	Homo sapiens	GTRD
IRF1	ZNF510	chromatin immunoprecipitation assay	27924024	Homo sapiens	GTRD
IRF1	GORAB	chromatin immunoprecipitation assay	29126285;27924024	Homo sapiens	GTRD;ReMap
IRF1	SMIM14	chromatin immunoprecipitation assay	29126285;27924024	Homo sapiens	GTRD;ReMap
[truncated: 10,576 more rows]

## Sheet: Suppl. table 7
Supplementary table 7. Targets of IRF1 positively correlating with IRF1 mRNA in LUSC (LinkedOmics and TFLink databases)
			Tool used for comparision:	http://nemates.org/MA/progs/Compare.html
Genes shared by suppl. tables 5 and 6
ABCB1
ABCD2
ABI3
ACAP1
ACP2
ACSL5
ACY3
ADAM19
ADAM28
ADAM8
ADAMDEC1
ADAP2
ADORA2A
ADORA3
AIF1
AIM2
ALDH2
ALDH3B1
ALOX5AP
AMPD3
ANGPTL1
ANKRD44
ANXA6
APBB1IP
APOBEC3D
APOBEC3G
APOBEC3H
APOC1
APOC2
APOL3
APOL6
AQP9
ARHGAP15
ARHGAP18
ARHGAP25
ARHGAP30
ARHGAP4
ARHGAP9
ARHGDIB
ARHGEF3
ARID5A
ARL6IP5
ARRB1
ARRB2
ARRDC2
ASGR2
ATG7
ATOX1
ATP10A
ATP2A3
ATP6V1B2
ATP8B4
B2M
BATF
BATF2
BCL2A1
BCL2L14
BFSP2
BIN1
BIN2
BIRC3
BLNK
BST1
BST2
BTK
BTN3A1
BTN3A2
BTN3A3
C11ORF21
C16ORF54
C1QA
C1QC
C1R
C2
C3
C3AR1
C5AR1
CACNA2D4
CAMK1G
CAPG
CARD16
CARD8
CARD9
CASP1
CASP10
CASP4
CASP5
CASS4
CCL19
CCL2
CCL21
CCL22
CCL25
CCL3
CCL4
CCL5
CCR1
CCR7
CCRL2
CD163
CD180
CD19
CD1B
CD209
CD22
CD274
CD300A
CD300C
CD300LF
CD33
CD38
CD4
CD40
CD47
CD5
CD52
CD53
CD63
CD68
CD70
CD72
CD74
CD84
CD86
CDC42SE2
CEACAM21
CEACAM4
CELF2
CFB
CFLAR
CHI3L2
CHST11
CIITA
CISH
CLCN2
CLEC4D
CLEC4E
CLEC6A
CLEC7A
CLIC2
CLNK
CLTCL1
CMKLR1
CMPK2
CORO1A
COTL1
CPM
CR1L
CRIP1
CRKL
CRTAM
CSF1
CSF1R
CSF2RA
CSF2RB
CTSD
CTSH
CTSO
CTSS
CTSZ
CXCL10
CXCL11
CXCL16
CXORF21
CXXC5
CYBA
CYBB
CYLD
CYP1B1
CYP4V2
CYSLTR1
CYTH4
CYTIP
DDO
DDX58
DDX60
DDX60L
DENND1C
DENND2D
DENND3
DERL3
DHX35
DHX58
DNAJC5B
DOCK10
DOCK8
DOK3
DPF3
DPYD
DRAM1
DTX3L
DUSP4
DUSP5
EBI3
EFHD2
EHD1
EMB
EMP3
ENPP2
ENTPD1
EOMES
EPS15
EPSTI1
ERAP1
ERAP2
ETS1
ETV7
EVI2A
EVI2B
FAM107B
FAM78A
FAS
FASLG
FBXO6
FCER1G
FCGR1B
FCGR2A
FCHO2
FCN1
FCRL2
FCRL6
FERMT3
FGD2
FGR
FKBP11
FLI1
FLT3LG
FLVCR2
FMNL3
FNBP1
FOLR2
FOXP3
FPR1
FPR2
FUCA1
FXYD2
GALM
GAPT
GBGT1
GBP1
GBP2
GBP3
GBP4
GBP5
GBP7
GFPT2
GIMAP1
GIMAP2
GIMAP4
GIMAP5
GIMAP8
GIT2
GLRX
GMFG
GMIP
GNAI2
GNGT2
GNLY
GPA33
GPBAR1
GPR132
GPR141
GPR18
GPR183
GPR35
GPR65
GPR84
GPSM3
GPX1
GSDMD
GYPC
HAPLN3
HAVCR2
HCST
HERC6
HIVEP3
HLA-A
HLA-B
HLA-C
HLA-DMA
HLA-DPA1
HLA-DQA1
HLA-DRA
HLA-F
HLA-G
HNMT
HRH2
HSD11B1
HSH2D
HVCN1
ICAM1
ICAM2
ICAM3
IDO1
IFFO1
IFI27
IFI30
IFI35
IFI44
IFI44L
IFI6
IFIH1
IFIT1
IFIT2
IFIT3
IFIT5
IFITM1
IFITM3
IFNAR2
IFNG
IGFBP7
IGSF6
IKZF1
IKZF3
IL10
IL10RA
IL12B
IL12RB1
IL15
IL15RA
IL16
IL18BP
IL18R1
IL18RAP
IL21R
IL27
IL2RG
IL32
IL3RA
IL4I1
IL7
IL7R
INPP5D
IPCEF1
IQGAP2
IRAK2
IRAK3
IRF2
IRF7
IRF8
IRF9
ISG15
ISG20
ITGAE
ITGAL
ITGAX
ITGB2
ITGB7
ITK
JAK2
JAK3
JAKMIP1
JSRP1
KAT2B
KBTBD8
KCNAB2
KCNN3
KCNN4
KIF21B
KIR3DX1
KLHDC7B
KLHL6
KLRD1
KLRG1
KMO
KRT86
LAG3
LAIR1
LAP3
LAT
LAT2
LAX1
LCP1
LCP2
LGALS2
LGALS3BP
LGALS9
LHFPL2
LILRA1
LILRA2
LILRB2
LILRB4
LIPA
LIPC
LITAF
LPXN
LRRC25
LST1
LY6E
LY75
LY86
LY96
LYL1
LYZ
MAP3K14
MAP4K1
MAT2B
MCL1
ME3
MEF2C
MEFV
MEI1
MFNG
MGAT1
MICAL1
MICB
MITF
MLKL
MMP25
MNDA
MPEG1
MPP1
MRAS
MRC1
MS4A14
MS4A6A
MS4A7
MSR1
MT2A
MTMR14
MVP
MX1
MYD88
MYEOV
MYO1F
MYO1G
N4BP2L1
NAAA
NCF2
NCF4
NCKAP1L
NECAP2
NEK6
NEURL3
NFKB2
NFKBIE
NHLRC4
NINJ1
NLRC4
NLRC5
NLRP3
NMI
NR1H3
NUB1
NUBP1
OAS1
OAS2
OAS3
OASL
ODF3B
OLR1
OPTN
OSCAR
OSM
P2RX1
P2RX7
P2RY12
P2RY13
P2RY6
P2RY8
PADI2
PARP10
PARP12
PARP14
PARP15
PARP3
PARP8
PARP9
PARVG
PATL2
PDCD1LG2
PDE4B
PDE4DIP
PEA15
PECAM1
PHF11
PIK3AP1
PIK3CD
PIK3CG
PIK3R5
PILRA
PIM2
PLA1A
PLA2G4C
PLAUR
PLCB2
PLCL2
PLD4
PLEK
PLEKHF1
PLEKHO1
PLEKHO2
PLXNC1
PML
POU2F2
PPA1
PPM1M
PPP1R16B
PPP3CC
PREX1
PRKCB
PRKCD
PRKCQ
PSAP
PSMB10
PSMB8
PSMB9
PSME1
PSME2
PTAFR
PTPN22
PTPN6
PTPN7
PTPRC
PVRIG
RAB20
RAB27A
RAB33A
RAB37
RAB8B
RAC2
RASA3
RASGEF1B
RASGRP2
RASGRP3
RASGRP4
RASSF1
RASSF4
RASSF5
RBP5
RCSD1
RELB
REM1
RFTN1
RFX5
RGS14
RGS18
RGS19
RGS3
RHOA
RHOF
RHOG
RILPL2
RIN3
RIPK2
RNF130
RNF19A
RNF213
RPS6KA1
RSAD2
RTP4
RUFY1
RUFY4
S100A4
SAMD3
SAMD9L
SAMHD1
SAMSN1
SCARF1
SDSL
SECTM1
SELL
SELPLG
SERPINB9
SH2B3
SH2D2A
SH2D3C
SH3TC1
SIDT1
SIGLEC7
SIPA1
SIRPB1
SKAP1
SLA
SLAMF7
SLAMF8
SLC15A3
SLC16A4
SLC18A1
SLC29A3
SLC2A5
SLC2A6
SLC31A2
SLC6A12
SLC7A7
SLC8A1
SLCO2B1
SLFN11
SLFN12L
SMAP2
SNAI3
SNX10
SNX20
SOD2
SP100
SP110
SP140
SPCS3
SPI1
SPNS3
SRGN
ST3GAL5
ST8SIA4
STARD8
STAT1
STAT2
STAT5A
STK10
STK17B
STX11
SUCNR1
SUSD3
SYNE1
SYNPO
SYTL3
TAGAP
TAOK3
TAP1
TAP2
TAPBP
TAPBPL
TBC1D10C
TBC1D2B
TBXAS1
TCIRG1
TDRD7
TFEB
TFEC
TGM2
THG1L
TICAM2
TIFA
TIFAB
TLR1
TLR3
TLR4
TLR6
TLR7
TLR8
TMBIM4
TMC8
TMEM106A
TMEM140
TMEM150B
TMEM156
TMEM229B
TMEM51
TMPRSS3
TNF
TNFAIP2
TNFAIP3
TNFAIP8
TNFRSF14
TNFRSF17
TNFRSF1B
TNFRSF8
TNFSF13
TNFSF13B
TNFSF8
TNIP1
TNIP3
TNS3
TPK1
TRAFD1
TRIM14
TRIM21
TRIM22
TRIM34
TRIM38
TRIM45
TRIM5
TRIM69
TRPV2
TSPAN4
TWF2
TXK
TXNDC15
TYMP
TYROBP
UBA7
UBE2L6
UNC13D
UNC93B1
VAMP5
VAV1
VCAM1
VDR
VNN2
WAS
WDFY4
WIPF1
XAF1
ZAP70
ZBP1
ZBTB32
ZC3H12D
ZEB2
ZFP36L2
ZMYND15
ZNF101
ZNF438
ZNF683
ZNF74
ZNF804A
ZNFX1
